# Supplementary material for: Assessing distribution changes of selected native and alien invasive plant species under changing climatic conditions in Nyeri County, Kenya
Source: PLoS One. 2022 Oct 3;17(10):e0275360. doi: 10.1371/journal.pone.0275360 (PMC9529121; doi:10.1371/journal.pone.0275360)
Supplement: S1 Dataset — (ZIP) [file pone.0275360.s007.zip]

Archive with 1 entries (1 files):
- S7_dataset.csv
