# Supplementary material for: Assessing distribution changes of selected native and alien invasive plant species under changing climatic conditions in Nyeri County, Kenya
Source: PLoS One. 2022 Oct 3;17(10):e0275360. doi: 10.1371/journal.pone.0275360 (PMC9529121; doi:10.1371/journal.pone.0275360)
Supplement: S1 Dataset — (ZIP) [file pone.0275360.s007.zip › S7_dataset.csv]

ID	species	longitude	latitude	description
1	Caesalpinia decapetala (Mauritius or Mysore thorn)	36.894976	-0.39035	field
3	Caesalpinia decapetala (Mauritius or Mysore thorn)	36.902457	-0.4057	field
5	Caesalpinia decapetala (Mauritius or Mysore thorn)	36.898853	-0.417921	field
7	Caesalpinia decapetala (Mauritius or Mysore thorn)	36.883336	-0.40654	field
8	Caesalpinia decapetala (Mauritius or Mysore thorn)	36.858942	-0.398276	field
9	Caesalpinia decapetala (Mauritius or Mysore thorn)	36.857078	-0.431257	field
10	Caesalpinia decapetala (Mauritius or Mysore thorn)	36.992822	-0.398456	field
11	Caesalpinia decapetala (Mauritius or Mysore thorn)	36.902934	-0.320747	field
13	Caesalpinia decapetala (Mauritius or Mysore thorn)	36.833711	-0.301778	field
14	Caesalpinia decapetala (Mauritius or Mysore thorn)	36.815388	-0.308044	field
16	Caesalpinia decapetala (Mauritius or Mysore thorn)	36.801211	-0.308723	field
17	Caesalpinia decapetala (Mauritius or Mysore thorn)	37.051762	-0.255488	field
18	Caesalpinia decapetala (Mauritius or Mysore thorn)	37.031875	-0.276019	field
19	Caesalpinia decapetala (Mauritius or Mysore thorn)	37.049987	-0.347886	field
20	Caesalpinia decapetala (Mauritius or Mysore thorn)	37.102855	-0.311677	field
21	Caesalpinia decapetala (Mauritius or Mysore thorn)	37.101011	-0.396057	field
22	Caesalpinia decapetala (Mauritius or Mysore thorn)	37.15646	-0.402039	field
23	Caesalpinia decapetala (Mauritius or Mysore thorn)	37.09114	-0.504658	field
25	Caesalpinia decapetala (Mauritius or Mysore thorn)	36.9381	-0.535615	field
27	Caesalpinia decapetala (Mauritius or Mysore thorn)	36.877798	-0.323436	field
32	Caesalpinia decapetala (Mauritius or Mysore thorn)	36.746709	-0.287293	field
33	Caesalpinia decapetala (Mauritius or Mysore thorn)	36.725941	-0.252498	field
34	Caesalpinia decapetala (Mauritius or Mysore thorn)	36.710908	-0.201247	field
35	Caesalpinia decapetala (Mauritius or Mysore thorn)	36.755416	-0.195437	field
36	Caesalpinia decapetala (Mauritius or Mysore thorn)	37.092364	-0.457782	field
37	Caesalpinia decapetala (Mauritius or Mysore thorn)	37.076671	-0.564906	field
1836821506	Caesalpinia decapetala (Mauritius or Mysore thorn)	41.854673	9.446872	GBIF
1836821512	Caesalpinia decapetala (Mauritius or Mysore thorn)	32.012367	0.68855	GBIF
1836821515	Caesalpinia decapetala (Mauritius or Mysore thorn)	39.962874	11.176351	GBIF
1836821516	Caesalpinia decapetala (Mauritius or Mysore thorn)	41.878641	9.462231	GBIF
1836821524	Caesalpinia decapetala (Mauritius or Mysore thorn)	40.838943	9.126354	GBIF
1836821527	Caesalpinia decapetala (Mauritius or Mysore thorn)	40.866118	9.085138	GBIF
1836821529	Caesalpinia decapetala (Mauritius or Mysore thorn)	41.072492	9.169428	GBIF
1836821530	Caesalpinia decapetala (Mauritius or Mysore thorn)	33.98988	1.031884	GBIF
1836821531	Caesalpinia decapetala (Mauritius or Mysore thorn)	40.89883	9.052995	GBIF
1836821532	Caesalpinia decapetala (Mauritius or Mysore thorn)	31.6951	0.336633	GBIF
1836821537	Caesalpinia decapetala (Mauritius or Mysore thorn)	41.420985	9.380021	GBIF
1836821540	Caesalpinia decapetala (Mauritius or Mysore thorn)	39.753903	11.027345	GBIF
1836821543	Caesalpinia decapetala (Mauritius or Mysore thorn)	41.304847	9.353615	GBIF
1836821545	Caesalpinia decapetala (Mauritius or Mysore thorn)	41.443025	9.390872	GBIF
1836821546	Caesalpinia decapetala (Mauritius or Mysore thorn)	40.026094	11.195194	GBIF
1836821547	Caesalpinia decapetala (Mauritius or Mysore thorn)	41.381153	9.379468	GBIF
1836821548	Caesalpinia decapetala (Mauritius or Mysore thorn)	39.756921	11.001491	GBIF
1836821550	Caesalpinia decapetala (Mauritius or Mysore thorn)	39.012244	8.388789	GBIF
1836821551	Caesalpinia decapetala (Mauritius or Mysore thorn)	30.738983	0.4886	GBIF
1836821553	Caesalpinia decapetala (Mauritius or Mysore thorn)	39.831642	10.811282	GBIF
1836821554	Caesalpinia decapetala (Mauritius or Mysore thorn)	41.498102	9.378257	GBIF
1836821555	Caesalpinia decapetala (Mauritius or Mysore thorn)	39.743145	11.079063	GBIF
1836821559	Caesalpinia decapetala (Mauritius or Mysore thorn)	38.716267	7.936689	GBIF
1836821561	Caesalpinia decapetala (Mauritius or Mysore thorn)	41.983669	9.403317	GBIF
1836821562	Caesalpinia decapetala (Mauritius or Mysore thorn)	39.845799	9.924646	GBIF
1836821563	Caesalpinia decapetala (Mauritius or Mysore thorn)	39.34595	8.584375	GBIF
1836821571	Caesalpinia decapetala (Mauritius or Mysore thorn)	39.84888	10.71511	GBIF
1836821572	Caesalpinia decapetala (Mauritius or Mysore thorn)	32.918613	2.162435	GBIF
1836821575	Caesalpinia decapetala (Mauritius or Mysore thorn)	41.575871	9.396193	GBIF
1836821576	Caesalpinia decapetala (Mauritius or Mysore thorn)	39.942275	10.487095	GBIF
1836821578	Caesalpinia decapetala (Mauritius or Mysore thorn)	39.781598	11.090886	GBIF
1836821580	Caesalpinia decapetala (Mauritius or Mysore thorn)	39.806903	11.099187	GBIF
1836821581	Caesalpinia decapetala (Mauritius or Mysore thorn)	41.025526	9.157335	GBIF
1836821582	Caesalpinia decapetala (Mauritius or Mysore thorn)	39.932795	10.029742	GBIF
1836821584	Caesalpinia decapetala (Mauritius or Mysore thorn)	32.813981	0.364718	GBIF
1836821585	Caesalpinia decapetala (Mauritius or Mysore thorn)	39.693499	11.085957	GBIF
1836821586	Caesalpinia decapetala (Mauritius or Mysore thorn)	39.750429	11.043169	GBIF
1836821595	Caesalpinia decapetala (Mauritius or Mysore thorn)	39.830384	10.759554	GBIF
1836821601	Caesalpinia decapetala (Mauritius or Mysore thorn)	33.278859	1.879601	GBIF
1836823021	Caesalpinia decapetala (Mauritius or Mysore thorn)	37.434119	8.018598	GBIF
1836823036	Caesalpinia decapetala (Mauritius or Mysore thorn)	37.436166	7.935617	GBIF
1836823038	Caesalpinia decapetala (Mauritius or Mysore thorn)	36.878956	7.659814	GBIF
1836823048	Caesalpinia decapetala (Mauritius or Mysore thorn)	37.314277	7.74587	GBIF
1836823049	Caesalpinia decapetala (Mauritius or Mysore thorn)	36.412392	8.34201	GBIF
1836823054	Caesalpinia decapetala (Mauritius or Mysore thorn)	37.981596	8.551395	GBIF
1836823057	Caesalpinia decapetala (Mauritius or Mysore thorn)	37.518501	8.149772	GBIF
1836823062	Caesalpinia decapetala (Mauritius or Mysore thorn)	36.163888	8.375448	GBIF
1836823063	Caesalpinia decapetala (Mauritius or Mysore thorn)	36.437846	8.317452	GBIF
1836823065	Caesalpinia decapetala (Mauritius or Mysore thorn)	37.37239	7.863966	GBIF
1836823069	Caesalpinia decapetala (Mauritius or Mysore thorn)	37.296177	7.72877	GBIF
1836823072	Caesalpinia decapetala (Mauritius or Mysore thorn)	37.493076	8.129826	GBIF
1836823075	Caesalpinia decapetala (Mauritius or Mysore thorn)	36.465595	8.021246	GBIF
1836823076	Caesalpinia decapetala (Mauritius or Mysore thorn)	30.69878	0.56896	GBIF
1836823077	Caesalpinia decapetala (Mauritius or Mysore thorn)	35.793007	8.33941	GBIF
1836823078	Caesalpinia decapetala (Mauritius or Mysore thorn)	36.443888	8.285612	GBIF
1836823079	Caesalpinia decapetala (Mauritius or Mysore thorn)	36.506483	7.951221	GBIF
1836823080	Caesalpinia decapetala (Mauritius or Mysore thorn)	38.021877	8.606889	GBIF
1836823081	Caesalpinia decapetala (Mauritius or Mysore thorn)	35.585081	8.309835	GBIF
1836823082	Caesalpinia decapetala (Mauritius or Mysore thorn)	37.207601	7.755998	GBIF
1836823084	Caesalpinia decapetala (Mauritius or Mysore thorn)	30.69878	-0.56896	GBIF
1836823086	Caesalpinia decapetala (Mauritius or Mysore thorn)	37.388639	7.895216	GBIF
1836823088	Caesalpinia decapetala (Mauritius or Mysore thorn)	35.683423	8.338281	GBIF
1836823089	Caesalpinia decapetala (Mauritius or Mysore thorn)	35.599365	8.311597	GBIF
1836823091	Caesalpinia decapetala (Mauritius or Mysore thorn)	35.957219	8.380706	GBIF
1836823093	Caesalpinia decapetala (Mauritius or Mysore thorn)	36.466005	8.150983	GBIF
1836823094	Caesalpinia decapetala (Mauritius or Mysore thorn)	37.761094	8.278394	GBIF
1836823095	Caesalpinia decapetala (Mauritius or Mysore thorn)	36.609115	7.854978	GBIF
1836823096	Caesalpinia decapetala (Mauritius or Mysore thorn)	35.902794	8.365532	GBIF
1836823098	Caesalpinia decapetala (Mauritius or Mysore thorn)	35.521302	7.935027	GBIF
1836823100	Caesalpinia decapetala (Mauritius or Mysore thorn)	35.143028	8.24929	GBIF
1836823101	Caesalpinia decapetala (Mauritius or Mysore thorn)	40.149702	9.190865	GBIF
1836823104	Caesalpinia decapetala (Mauritius or Mysore thorn)	36.083766	8.346143	GBIF
1836823106	Caesalpinia decapetala (Mauritius or Mysore thorn)	35.077883	8.292625	GBIF
1836823107	Caesalpinia decapetala (Mauritius or Mysore thorn)	36.363547	8.425981	GBIF
1836823109	Caesalpinia decapetala (Mauritius or Mysore thorn)	35.486703	8.156468	GBIF
1836823110	Caesalpinia decapetala (Mauritius or Mysore thorn)	36.447412	8.222492	GBIF
1836823111	Caesalpinia decapetala (Mauritius or Mysore thorn)	35.626767	8.323146	GBIF
1836823113	Caesalpinia decapetala (Mauritius or Mysore thorn)	36.34517	8.453643	GBIF
1836823114	Caesalpinia decapetala (Mauritius or Mysore thorn)	35.407946	7.567415	GBIF
1836823116	Caesalpinia decapetala (Mauritius or Mysore thorn)	37.404412	7.918506	GBIF
1836823117	Caesalpinia decapetala (Mauritius or Mysore thorn)	37.462016	8.090117	GBIF
1836823118	Caesalpinia decapetala (Mauritius or Mysore thorn)	35.051813	8.3173	GBIF
1836823119	Caesalpinia decapetala (Mauritius or Mysore thorn)	36.533018	7.923044	GBIF
1836823120	Caesalpinia decapetala (Mauritius or Mysore thorn)	35.459011	7.562602	GBIF
1836823121	Caesalpinia decapetala (Mauritius or Mysore thorn)	35.578946	8.20545	GBIF
1836823122	Caesalpinia decapetala (Mauritius or Mysore thorn)	35.839842	7.165226	GBIF
1836823123	Caesalpinia decapetala (Mauritius or Mysore thorn)	35.552016	8.182009	GBIF
1836823124	Caesalpinia decapetala (Mauritius or Mysore thorn)	35.873546	8.362323	GBIF
1836823125	Caesalpinia decapetala (Mauritius or Mysore thorn)	35.85184	7.183169	GBIF
1836823126	Caesalpinia decapetala (Mauritius or Mysore thorn)	35.55356	7.024914	GBIF
1836823127	Caesalpinia decapetala (Mauritius or Mysore thorn)	36.261567	8.377496	GBIF
1836823128	Caesalpinia decapetala (Mauritius or Mysore thorn)	37.440946	8.038009	GBIF
1836823129	Caesalpinia decapetala (Mauritius or Mysore thorn)	35.427347	8.153773	GBIF
1836823130	Caesalpinia decapetala (Mauritius or Mysore thorn)	34.789157	8.182142	GBIF
1836823131	Caesalpinia decapetala (Mauritius or Mysore thorn)	35.979662	7.292218	GBIF
1836823132	Caesalpinia decapetala (Mauritius or Mysore thorn)	36.561715	7.880235	GBIF
1836823133	Caesalpinia decapetala (Mauritius or Mysore thorn)	35.276702	8.230049	GBIF
1836823134	Caesalpinia decapetala (Mauritius or Mysore thorn)	36.765632	7.732405	GBIF
1836823135	Caesalpinia decapetala (Mauritius or Mysore thorn)	37.469916	8.099274	GBIF
1836823136	Caesalpinia decapetala (Mauritius or Mysore thorn)	35.465247	7.828412	GBIF
1836823137	Caesalpinia decapetala (Mauritius or Mysore thorn)	35.96661	7.280924	GBIF
1836823138	Caesalpinia decapetala (Mauritius or Mysore thorn)	35.739135	8.334276	GBIF
1836823140	Caesalpinia decapetala (Mauritius or Mysore thorn)	35.469627	8.154362	GBIF
1836823141	Caesalpinia decapetala (Mauritius or Mysore thorn)	35.975197	8.383558	GBIF
1836823142	Caesalpinia decapetala (Mauritius or Mysore thorn)	35.517841	8.145333	GBIF
1836823143	Caesalpinia decapetala (Mauritius or Mysore thorn)	36.197232	7.280974	GBIF
1836823144	Caesalpinia decapetala (Mauritius or Mysore thorn)	35.184462	8.248034	GBIF
1836823145	Caesalpinia decapetala (Mauritius or Mysore thorn)	35.530105	8.149585	GBIF
1836823147	Caesalpinia decapetala (Mauritius or Mysore thorn)	35.387208	7.233244	GBIF
1836823148	Caesalpinia decapetala (Mauritius or Mysore thorn)	35.493702	7.051519	GBIF
1836823149	Caesalpinia decapetala (Mauritius or Mysore thorn)	36.01459	7.31712	GBIF
1836823150	Caesalpinia decapetala (Mauritius or Mysore thorn)	36.250449	7.390715	GBIF
1836823151	Caesalpinia decapetala (Mauritius or Mysore thorn)	35.478803	7.56652	GBIF
1836823152	Caesalpinia decapetala (Mauritius or Mysore thorn)	35.420281	7.531883	GBIF
1836823153	Caesalpinia decapetala (Mauritius or Mysore thorn)	35.447049	7.043644	GBIF
1836823154	Caesalpinia decapetala (Mauritius or Mysore thorn)	35.848557	8.35134	GBIF
1836823155	Caesalpinia decapetala (Mauritius or Mysore thorn)	36.134161	8.367692	GBIF
1836823156	Caesalpinia decapetala (Mauritius or Mysore thorn)	36.479595	7.487847	GBIF
1836823157	Caesalpinia decapetala (Mauritius or Mysore thorn)	35.208185	8.241223	GBIF
1836823158	Caesalpinia decapetala (Mauritius or Mysore thorn)	36.813017	7.651395	GBIF
1836823161	Caesalpinia decapetala (Mauritius or Mysore thorn)	35.820524	8.343268	GBIF
1836823162	Caesalpinia decapetala (Mauritius or Mysore thorn)	36.221589	8.359319	GBIF
1836823163	Caesalpinia decapetala (Mauritius or Mysore thorn)	35.475671	7.044838	GBIF
1836823164	Caesalpinia decapetala (Mauritius or Mysore thorn)	36.657067	7.847437	GBIF
1836823165	Caesalpinia decapetala (Mauritius or Mysore thorn)	35.617489	7.048819	GBIF
1836823166	Caesalpinia decapetala (Mauritius or Mysore thorn)	35.809478	7.146347	GBIF
1836823167	Caesalpinia decapetala (Mauritius or Mysore thorn)	37.106325	7.722239	GBIF
1836823168	Caesalpinia decapetala (Mauritius or Mysore thorn)	36.843144	7.682793	GBIF
1836823169	Caesalpinia decapetala (Mauritius or Mysore thorn)	36.754481	7.612954	GBIF
1836823170	Caesalpinia decapetala (Mauritius or Mysore thorn)	35.451225	8.149397	GBIF
1836823171	Caesalpinia decapetala (Mauritius or Mysore thorn)	36.224242	7.393605	GBIF
1836823172	Caesalpinia decapetala (Mauritius or Mysore thorn)	36.787639	7.646778	GBIF
1836823173	Caesalpinia decapetala (Mauritius or Mysore thorn)	35.873632	7.226157	GBIF
1836823174	Caesalpinia decapetala (Mauritius or Mysore thorn)	35.536441	7.992042	GBIF
1836823176	Caesalpinia decapetala (Mauritius or Mysore thorn)	36.95026	7.696789	GBIF
1836823177	Caesalpinia decapetala (Mauritius or Mysore thorn)	35.89641	7.261199	GBIF
1836823178	Caesalpinia decapetala (Mauritius or Mysore thorn)	35.536609	7.968052	GBIF
1836823180	Caesalpinia decapetala (Mauritius or Mysore thorn)	35.240273	8.237187	GBIF
1836823181	Caesalpinia decapetala (Mauritius or Mysore thorn)	36.048044	8.361674	GBIF
1836823182	Caesalpinia decapetala (Mauritius or Mysore thorn)	37.454946	8.080078	GBIF
1836823183	Caesalpinia decapetala (Mauritius or Mysore thorn)	36.137262	7.300759	GBIF
1836823184	Caesalpinia decapetala (Mauritius or Mysore thorn)	36.861767	7.669285	GBIF
1836823185	Caesalpinia decapetala (Mauritius or Mysore thorn)	36.095883	7.305438	GBIF
1836823186	Caesalpinia decapetala (Mauritius or Mysore thorn)	35.51912	7.046532	GBIF
1836823187	Caesalpinia decapetala (Mauritius or Mysore thorn)	36.542198	7.522574	GBIF
1836823188	Caesalpinia decapetala (Mauritius or Mysore thorn)	35.410941	7.462924	GBIF
1836823189	Caesalpinia decapetala (Mauritius or Mysore thorn)	35.5336	8.110162	GBIF
1836823190	Caesalpinia decapetala (Mauritius or Mysore thorn)	36.239912	7.275741	GBIF
1836823192	Caesalpinia decapetala (Mauritius or Mysore thorn)	36.503551	7.501168	GBIF
1836823193	Caesalpinia decapetala (Mauritius or Mysore thorn)	35.537976	7.031512	GBIF
1836823195	Caesalpinia decapetala (Mauritius or Mysore thorn)	37.436452	7.957844	GBIF
1836823198	Caesalpinia decapetala (Mauritius or Mysore thorn)	38.635142	8.916012	GBIF
1836823199	Caesalpinia decapetala (Mauritius or Mysore thorn)	38.669322	8.943994	GBIF
1836823200	Caesalpinia decapetala (Mauritius or Mysore thorn)	35.616325	7.03227	GBIF
1836823202	Caesalpinia decapetala (Mauritius or Mysore thorn)	35.571748	6.989777	GBIF
1836823204	Caesalpinia decapetala (Mauritius or Mysore thorn)	35.536679	8.002859	GBIF
1836823205	Caesalpinia decapetala (Mauritius or Mysore thorn)	35.46319	7.040084	GBIF
1836823206	Caesalpinia decapetala (Mauritius or Mysore thorn)	36.309857	8.43239	GBIF
1836823208	Caesalpinia decapetala (Mauritius or Mysore thorn)	37.38085	7.88037	GBIF
1836823209	Caesalpinia decapetala (Mauritius or Mysore thorn)	37.275667	7.733044	GBIF
1836823212	Caesalpinia decapetala (Mauritius or Mysore thorn)	37.452028	8.062757	GBIF
1836823213	Caesalpinia decapetala (Mauritius or Mysore thorn)	37.482563	8.11455	GBIF
1836823214	Caesalpinia decapetala (Mauritius or Mysore thorn)	36.221013	7.279223	GBIF
1836823219	Caesalpinia decapetala (Mauritius or Mysore thorn)	36.23444	7.314445	GBIF
1836823220	Caesalpinia decapetala (Mauritius or Mysore thorn)	36.524671	7.512125	GBIF
1836823222	Caesalpinia decapetala (Mauritius or Mysore thorn)	36.045211	7.325056	GBIF
1836823223	Caesalpinia decapetala (Mauritius or Mysore thorn)	36.319426	7.396733	GBIF
1836823225	Caesalpinia decapetala (Mauritius or Mysore thorn)	35.522775	8.09609	GBIF
1836823229	Caesalpinia decapetala (Mauritius or Mysore thorn)	36.385029	7.443059	GBIF
1836823232	Caesalpinia decapetala (Mauritius or Mysore thorn)	35.631325	7.066601	GBIF
1836823233	Caesalpinia decapetala (Mauritius or Mysore thorn)	37.961583	8.48892	GBIF
1836823235	Caesalpinia decapetala (Mauritius or Mysore thorn)	37.436476	7.987392	GBIF
1836823236	Caesalpinia decapetala (Mauritius or Mysore thorn)	36.309367	7.39353	GBIF
1836823240	Caesalpinia decapetala (Mauritius or Mysore thorn)	36.765981	7.625947	GBIF
1836823253	Caesalpinia decapetala (Mauritius or Mysore thorn)	36.286154	7.384452	GBIF
1836823254	Caesalpinia decapetala (Mauritius or Mysore thorn)	37.337055	7.762738	GBIF
1836823265	Caesalpinia decapetala (Mauritius or Mysore thorn)	35.558771	7.005893	GBIF
1836823271	Caesalpinia decapetala (Mauritius or Mysore thorn)	38.607025	8.906651	GBIF
1836823278	Caesalpinia decapetala (Mauritius or Mysore thorn)	38.996927	8.734898	GBIF
1836823279	Caesalpinia decapetala (Mauritius or Mysore thorn)	37.34137	7.784595	GBIF
1836824514	Caesalpinia decapetala (Mauritius or Mysore thorn)	38.67248	7.39364	GBIF
1836824520	Caesalpinia decapetala (Mauritius or Mysore thorn)	38.47381	9.0103	GBIF
1836824523	Caesalpinia decapetala (Mauritius or Mysore thorn)	37.66478	6.15517	GBIF
1836824535	Caesalpinia decapetala (Mauritius or Mysore thorn)	29.82004	-0.08102	GBIF
1836824539	Caesalpinia decapetala (Mauritius or Mysore thorn)	30.9138	3.07512	GBIF
1836824548	Caesalpinia decapetala (Mauritius or Mysore thorn)	37.65248	6.13679	GBIF
1836824557	Caesalpinia decapetala (Mauritius or Mysore thorn)	38.00733	7.21461	GBIF
1836824559	Caesalpinia decapetala (Mauritius or Mysore thorn)	30.06331	0.70595	GBIF
1836824564	Caesalpinia decapetala (Mauritius or Mysore thorn)	38.9954	8.34965	GBIF
1836824566	Caesalpinia decapetala (Mauritius or Mysore thorn)	38.30048	7.28811	GBIF
1836824567	Caesalpinia decapetala (Mauritius or Mysore thorn)	38.33355	6.51747	GBIF
1836824568	Caesalpinia decapetala (Mauritius or Mysore thorn)	36.55543	5.80211	GBIF
1836824569	Caesalpinia decapetala (Mauritius or Mysore thorn)	37.59978	6.11531	GBIF
1836824570	Caesalpinia decapetala (Mauritius or Mysore thorn)	37.9439	7.07465	GBIF
1836824572	Caesalpinia decapetala (Mauritius or Mysore thorn)	32.9074	2.25826	GBIF
1836824573	Caesalpinia decapetala (Mauritius or Mysore thorn)	36.6148	5.7307	GBIF
1836824574	Caesalpinia decapetala (Mauritius or Mysore thorn)	38.11321	7.31011	GBIF
1836824575	Caesalpinia decapetala (Mauritius or Mysore thorn)	38.46675	7.2699	GBIF
1836824576	Caesalpinia decapetala (Mauritius or Mysore thorn)	38.19444	7.29051	GBIF
1836824578	Caesalpinia decapetala (Mauritius or Mysore thorn)	38.71161	7.89532	GBIF
1836824579	Caesalpinia decapetala (Mauritius or Mysore thorn)	37.95871	7.16547	GBIF
1836824580	Caesalpinia decapetala (Mauritius or Mysore thorn)	37.95659	7.20174	GBIF
1836824582	Caesalpinia decapetala (Mauritius or Mysore thorn)	34.38868	1.35466	GBIF
1836824583	Caesalpinia decapetala (Mauritius or Mysore thorn)	38.0688	7.28245	GBIF
1836824584	Caesalpinia decapetala (Mauritius or Mysore thorn)	38.24257	7.2826	GBIF
1836824588	Caesalpinia decapetala (Mauritius or Mysore thorn)	29.79596	-0.82348	GBIF
1836824589	Caesalpinia decapetala (Mauritius or Mysore thorn)	30.05843	0.71563	GBIF
1836824590	Caesalpinia decapetala (Mauritius or Mysore thorn)	32.27488	2.76221	GBIF
1836824591	Caesalpinia decapetala (Mauritius or Mysore thorn)	32.56334	0.34978	GBIF
1836824592	Caesalpinia decapetala (Mauritius or Mysore thorn)	36.631	5.69988	GBIF
1836824593	Caesalpinia decapetala (Mauritius or Mysore thorn)	29.74841	-1.27622	GBIF
1836824595	Caesalpinia decapetala (Mauritius or Mysore thorn)	31.54064	-0.63505	GBIF
1836824596	Caesalpinia decapetala (Mauritius or Mysore thorn)	30.00097	-1.32491	GBIF
1836824597	Caesalpinia decapetala (Mauritius or Mysore thorn)	33.92263	1.01086	GBIF
1836824599	Caesalpinia decapetala (Mauritius or Mysore thorn)	30.91883	2.9751	GBIF
1836824600	Caesalpinia decapetala (Mauritius or Mysore thorn)	32.581111	0.31361	GBIF
1836824601	Caesalpinia decapetala (Mauritius or Mysore thorn)	33.87293	1.27015	GBIF
1836824603	Caesalpinia decapetala (Mauritius or Mysore thorn)	37.77167	6.87289	GBIF
1836824605	Caesalpinia decapetala (Mauritius or Mysore thorn)	31.24704	3.4697	GBIF
1836824607	Caesalpinia decapetala (Mauritius or Mysore thorn)	33.08066	2.24617	GBIF
1836824608	Caesalpinia decapetala (Mauritius or Mysore thorn)	37.75049	6.46571	GBIF
1836824610	Caesalpinia decapetala (Mauritius or Mysore thorn)	33.55375	1.63871	GBIF
1836824611	Caesalpinia decapetala (Mauritius or Mysore thorn)	29.89606	0.00896	GBIF
1836824612	Caesalpinia decapetala (Mauritius or Mysore thorn)	36.55754	5.79147	GBIF
1836824613	Caesalpinia decapetala (Mauritius or Mysore thorn)	38.24145	5.61013	GBIF
1836824614	Caesalpinia decapetala (Mauritius or Mysore thorn)	38.45636	6.92214	GBIF
1836824615	Caesalpinia decapetala (Mauritius or Mysore thorn)	36.57856	5.77237	GBIF
1836824617	Caesalpinia decapetala (Mauritius or Mysore thorn)	38.24751	5.67431	GBIF
1836824618	Caesalpinia decapetala (Mauritius or Mysore thorn)	34.42079	1.38403	GBIF
1836824619	Caesalpinia decapetala (Mauritius or Mysore thorn)	34.750383	-0.662	GBIF
1836824621	Caesalpinia decapetala (Mauritius or Mysore thorn)	38.35201	6.65092	GBIF
1836824622	Caesalpinia decapetala (Mauritius or Mysore thorn)	30.92144	3.23582	GBIF
1836824624	Caesalpinia decapetala (Mauritius or Mysore thorn)	34.2577	1.23636	GBIF
1836824627	Caesalpinia decapetala (Mauritius or Mysore thorn)	38.43982	6.90526	GBIF
1836824628	Caesalpinia decapetala (Mauritius or Mysore thorn)	36.56038	5.86775	GBIF
1836824629	Caesalpinia decapetala (Mauritius or Mysore thorn)	38.15031	7.30308	GBIF
1836824630	Caesalpinia decapetala (Mauritius or Mysore thorn)	38.39947	6.86833	GBIF
1836824631	Caesalpinia decapetala (Mauritius or Mysore thorn)	39.13156	7.93145	GBIF
1836824632	Caesalpinia decapetala (Mauritius or Mysore thorn)	34.37043	1.33399	GBIF
1836824633	Caesalpinia decapetala (Mauritius or Mysore thorn)	36.60364	5.74148	GBIF
1836824634	Caesalpinia decapetala (Mauritius or Mysore thorn)	38.36067	6.70552	GBIF
1836824635	Caesalpinia decapetala (Mauritius or Mysore thorn)	34.32973	1.3266	GBIF
1836824636	Caesalpinia decapetala (Mauritius or Mysore thorn)	38.50504	7.13253	GBIF
1836824638	Caesalpinia decapetala (Mauritius or Mysore thorn)	29.8978	-0.78889	GBIF
1836824640	Caesalpinia decapetala (Mauritius or Mysore thorn)	29.67551	-0.9364	GBIF
1836824641	Caesalpinia decapetala (Mauritius or Mysore thorn)	29.86034	-0.7963	GBIF
1836824642	Caesalpinia decapetala (Mauritius or Mysore thorn)	29.99214	-1.25542	GBIF
1836824644	Caesalpinia decapetala (Mauritius or Mysore thorn)	38.29614	6.42282	GBIF
1836824646	Caesalpinia decapetala (Mauritius or Mysore thorn)	34.622683	-0.73955	GBIF
1836824647	Caesalpinia decapetala (Mauritius or Mysore thorn)	29.75909	-0.02204	GBIF
1836824648	Caesalpinia decapetala (Mauritius or Mysore thorn)	34.9124	-1.27215	GBIF
1836824649	Caesalpinia decapetala (Mauritius or Mysore thorn)	31.796	-0.32515	GBIF
1836824651	Caesalpinia decapetala (Mauritius or Mysore thorn)	38.16632	7.29823	GBIF
1836824654	Caesalpinia decapetala (Mauritius or Mysore thorn)	31.18488	3.43989	GBIF
1836824656	Caesalpinia decapetala (Mauritius or Mysore thorn)	32.56618	0.45448	GBIF
1836824657	Caesalpinia decapetala (Mauritius or Mysore thorn)	38.48092	6.96047	GBIF
1836824658	Caesalpinia decapetala (Mauritius or Mysore thorn)	34.587167	-0.83385	GBIF
1836824659	Caesalpinia decapetala (Mauritius or Mysore thorn)	30.01464	-0.85437	GBIF
1836824660	Caesalpinia decapetala (Mauritius or Mysore thorn)	34.806317	-1.23252	GBIF
1836824661	Caesalpinia decapetala (Mauritius or Mysore thorn)	29.96781	-1.25116	GBIF
1836824662	Caesalpinia decapetala (Mauritius or Mysore thorn)	38.5588	7.22341	GBIF
1836824663	Caesalpinia decapetala (Mauritius or Mysore thorn)	29.71422	-0.82957	GBIF
1836824664	Caesalpinia decapetala (Mauritius or Mysore thorn)	29.92042	-0.7908	GBIF
1836824667	Caesalpinia decapetala (Mauritius or Mysore thorn)	29.68303	-1.29191	GBIF
1836824669	Caesalpinia decapetala (Mauritius or Mysore thorn)	36.55113	5.81758	GBIF
1836824670	Caesalpinia decapetala (Mauritius or Mysore thorn)	36.58383	5.89404	GBIF
1836824673	Caesalpinia decapetala (Mauritius or Mysore thorn)	29.77462	-0.89732	GBIF
1836824679	Caesalpinia decapetala (Mauritius or Mysore thorn)	29.76265	-0.88721	GBIF
1836824680	Caesalpinia decapetala (Mauritius or Mysore thorn)	31.42057	-0.9443	GBIF
1836824681	Caesalpinia decapetala (Mauritius or Mysore thorn)	30.64764	-0.61743	GBIF
1836824684	Caesalpinia decapetala (Mauritius or Mysore thorn)	30.18152	0.30405	GBIF
1836824685	Caesalpinia decapetala (Mauritius or Mysore thorn)	34.836533	-1.23848	GBIF
1836824695	Caesalpinia decapetala (Mauritius or Mysore thorn)	29.68159	-1.30992	GBIF
1836824696	Caesalpinia decapetala (Mauritius or Mysore thorn)	36.51824	5.79837	GBIF
1836824699	Caesalpinia decapetala (Mauritius or Mysore thorn)	31.7799	-0.30213	GBIF
1836824701	Caesalpinia decapetala (Mauritius or Mysore thorn)	36.5678	5.87958	GBIF
1836824706	Caesalpinia decapetala (Mauritius or Mysore thorn)	34.475833	-1.05058	GBIF
1836824718	Caesalpinia decapetala (Mauritius or Mysore thorn)	32.04056	0.00084	GBIF
1836824722	Caesalpinia decapetala (Mauritius or Mysore thorn)	29.73013	-1.28167	GBIF
1836824756	Caesalpinia decapetala (Mauritius or Mysore thorn)	34.76685	-1.22377	GBIF
1836828426	Caesalpinia decapetala (Mauritius or Mysore thorn)	34.672019	-1.857357	GBIF
1836828500	Caesalpinia decapetala (Mauritius or Mysore thorn)	34.288957	-1.754439	GBIF
1836828504	Caesalpinia decapetala (Mauritius or Mysore thorn)	34.406674	-1.773033	GBIF
1836828535	Caesalpinia decapetala (Mauritius or Mysore thorn)	34.23251	-1.740904	GBIF
1836828548	Caesalpinia decapetala (Mauritius or Mysore thorn)	34.598298	-1.735213	GBIF
1836828550	Caesalpinia decapetala (Mauritius or Mysore thorn)	35.051733	-1.201383	GBIF
1836828554	Caesalpinia decapetala (Mauritius or Mysore thorn)	34.659416	-1.93869	GBIF
1836828599	Caesalpinia decapetala (Mauritius or Mysore thorn)	34.632517	-1.775632	GBIF
1836829787	Caesalpinia decapetala (Mauritius or Mysore thorn)	37.766945	12.107965	GBIF
1836829791	Caesalpinia decapetala (Mauritius or Mysore thorn)	37.46656	11.686831	GBIF
1836829803	Caesalpinia decapetala (Mauritius or Mysore thorn)	37.470138	12.628003	GBIF
1836829808	Caesalpinia decapetala (Mauritius or Mysore thorn)	37.151704	12.53005	GBIF
1836829809	Caesalpinia decapetala (Mauritius or Mysore thorn)	37.182341	11.428388	GBIF
1836829812	Caesalpinia decapetala (Mauritius or Mysore thorn)	37.212095	11.438435	GBIF
1836829813	Caesalpinia decapetala (Mauritius or Mysore thorn)	37.556988	11.776122	GBIF
1836829824	Caesalpinia decapetala (Mauritius or Mysore thorn)	39.530339	12.894123	GBIF
1836829830	Caesalpinia decapetala (Mauritius or Mysore thorn)	37.46006	11.623911	GBIF
1836829833	Caesalpinia decapetala (Mauritius or Mysore thorn)	39.596109	11.800177	GBIF
1836829835	Caesalpinia decapetala (Mauritius or Mysore thorn)	37.484222	12.472879	GBIF
1836829836	Caesalpinia decapetala (Mauritius or Mysore thorn)	37.561189	12.366291	GBIF
1836829843	Caesalpinia decapetala (Mauritius or Mysore thorn)	39.612243	11.503958	GBIF
1836829846	Caesalpinia decapetala (Mauritius or Mysore thorn)	38.053074	13.433804	GBIF
1836829853	Caesalpinia decapetala (Mauritius or Mysore thorn)	39.13569	14.275819	GBIF
1836829854	Caesalpinia decapetala (Mauritius or Mysore thorn)	37.64326	12.208481	GBIF
1836829857	Caesalpinia decapetala (Mauritius or Mysore thorn)	37.286941	11.47362	GBIF
1836829860	Caesalpinia decapetala (Mauritius or Mysore thorn)	37.046539	12.509481	GBIF
1836829861	Caesalpinia decapetala (Mauritius or Mysore thorn)	34.633224	-1.895084	GBIF
1836829862	Caesalpinia decapetala (Mauritius or Mysore thorn)	38.912714	11.763238	GBIF
1836829863	Caesalpinia decapetala (Mauritius or Mysore thorn)	37.517204	12.423767	GBIF
1836829867	Caesalpinia decapetala (Mauritius or Mysore thorn)	37.687912	11.906105	GBIF
1836829870	Caesalpinia decapetala (Mauritius or Mysore thorn)	39.650839	11.717516	GBIF
1836829871	Caesalpinia decapetala (Mauritius or Mysore thorn)	36.682798	-3.392202	GBIF
1836829873	Caesalpinia decapetala (Mauritius or Mysore thorn)	37.329033	11.565594	GBIF
1836829875	Caesalpinia decapetala (Mauritius or Mysore thorn)	38.379907	9.841617	GBIF
1836829878	Caesalpinia decapetala (Mauritius or Mysore thorn)	37.040215	11.369571	GBIF
1836829881	Caesalpinia decapetala (Mauritius or Mysore thorn)	37.437173	12.535998	GBIF
1836829882	Caesalpinia decapetala (Mauritius or Mysore thorn)	39.428732	11.937335	GBIF
1836829884	Caesalpinia decapetala (Mauritius or Mysore thorn)	39.565279	11.82493	GBIF
1836829886	Caesalpinia decapetala (Mauritius or Mysore thorn)	37.662877	11.870646	GBIF
1836829887	Caesalpinia decapetala (Mauritius or Mysore thorn)	39.646725	11.555381	GBIF
1836829888	Caesalpinia decapetala (Mauritius or Mysore thorn)	37.030993	12.517967	GBIF
1836829889	Caesalpinia decapetala (Mauritius or Mysore thorn)	37.184009	12.540606	GBIF
1836829891	Caesalpinia decapetala (Mauritius or Mysore thorn)	39.54432	12.701325	GBIF
1836829892	Caesalpinia decapetala (Mauritius or Mysore thorn)	39.643515	11.850236	GBIF
1836829893	Caesalpinia decapetala (Mauritius or Mysore thorn)	39.074754	14.273545	GBIF
1836829895	Caesalpinia decapetala (Mauritius or Mysore thorn)	37.871126	13.334854	GBIF
1836829896	Caesalpinia decapetala (Mauritius or Mysore thorn)	39.551576	11.845297	GBIF
1836829898	Caesalpinia decapetala (Mauritius or Mysore thorn)	39.526332	11.881107	GBIF
1836829899	Caesalpinia decapetala (Mauritius or Mysore thorn)	39.778537	10.954809	GBIF
1836829900	Caesalpinia decapetala (Mauritius or Mysore thorn)	37.50988	11.733546	GBIF
1836829903	Caesalpinia decapetala (Mauritius or Mysore thorn)	37.494157	12.460418	GBIF
1836829904	Caesalpinia decapetala (Mauritius or Mysore thorn)	37.891883	13.239082	GBIF
1836829905	Caesalpinia decapetala (Mauritius or Mysore thorn)	39.652746	11.692006	GBIF
1836829909	Caesalpinia decapetala (Mauritius or Mysore thorn)	34.434352	-1.582642	GBIF
1836829912	Caesalpinia decapetala (Mauritius or Mysore thorn)	37.059681	12.541336	GBIF
1836829913	Caesalpinia decapetala (Mauritius or Mysore thorn)	39.9467	10.5141	GBIF
1836829914	Caesalpinia decapetala (Mauritius or Mysore thorn)	39.545289	12.83436	GBIF
1836829916	Caesalpinia decapetala (Mauritius or Mysore thorn)	39.675782	11.648155	GBIF
1836829917	Caesalpinia decapetala (Mauritius or Mysore thorn)	39.835018	10.795803	GBIF
1836829918	Caesalpinia decapetala (Mauritius or Mysore thorn)	39.472711	11.895301	GBIF
1836829920	Caesalpinia decapetala (Mauritius or Mysore thorn)	39.622562	11.543368	GBIF
1836829921	Caesalpinia decapetala (Mauritius or Mysore thorn)	37.162186	12.52941	GBIF
1836829922	Caesalpinia decapetala (Mauritius or Mysore thorn)	37.436306	12.585752	GBIF
1836829923	Caesalpinia decapetala (Mauritius or Mysore thorn)	38.956434	11.884826	GBIF
1836829924	Caesalpinia decapetala (Mauritius or Mysore thorn)	39.522351	13.025316	GBIF
1836829926	Caesalpinia decapetala (Mauritius or Mysore thorn)	38.931336	11.726483	GBIF
1836829927	Caesalpinia decapetala (Mauritius or Mysore thorn)	39.527881	12.572451	GBIF
1836829928	Caesalpinia decapetala (Mauritius or Mysore thorn)	39.660329	11.357894	GBIF
1836829929	Caesalpinia decapetala (Mauritius or Mysore thorn)	37.282198	12.531771	GBIF
1836829930	Caesalpinia decapetala (Mauritius or Mysore thorn)	37.722834	12.168707	GBIF
1836829934	Caesalpinia decapetala (Mauritius or Mysore thorn)	34.419911	-1.919354	GBIF
1836829938	Caesalpinia decapetala (Mauritius or Mysore thorn)	38.87512	14.171797	GBIF
1836829939	Caesalpinia decapetala (Mauritius or Mysore thorn)	39.633443	11.390662	GBIF
1836829940	Caesalpinia decapetala (Mauritius or Mysore thorn)	39.627689	11.403371	GBIF
1836829941	Caesalpinia decapetala (Mauritius or Mysore thorn)	39.827583	9.8856	GBIF
1836829942	Caesalpinia decapetala (Mauritius or Mysore thorn)	39.620903	11.477215	GBIF
1836829943	Caesalpinia decapetala (Mauritius or Mysore thorn)	39.655632	11.67504	GBIF
1836829944	Caesalpinia decapetala (Mauritius or Mysore thorn)	34.449671	-1.722151	GBIF
1836829946	Caesalpinia decapetala (Mauritius or Mysore thorn)	38.920846	11.750269	GBIF
1836829948	Caesalpinia decapetala (Mauritius or Mysore thorn)	34.665157	-1.82423	GBIF
1836829949	Caesalpinia decapetala (Mauritius or Mysore thorn)	39.620345	11.835822	GBIF
1836829950	Caesalpinia decapetala (Mauritius or Mysore thorn)	39.683269	11.2463	GBIF
1836829955	Caesalpinia decapetala (Mauritius or Mysore thorn)	39.497114	13.114625	GBIF
1836829956	Caesalpinia decapetala (Mauritius or Mysore thorn)	38.954391	14.21605	GBIF
1836829960	Caesalpinia decapetala (Mauritius or Mysore thorn)	38.440635	14.098507	GBIF
1836829963	Caesalpinia decapetala (Mauritius or Mysore thorn)	39.675028	11.319365	GBIF
1836829964	Caesalpinia decapetala (Mauritius or Mysore thorn)	34.320482	-1.754847	GBIF
1836829965	Caesalpinia decapetala (Mauritius or Mysore thorn)	39.585429	11.783003	GBIF
1836829968	Caesalpinia decapetala (Mauritius or Mysore thorn)	39.840864	10.727295	GBIF
1836829970	Caesalpinia decapetala (Mauritius or Mysore thorn)	39.658008	11.594604	GBIF
1836829975	Caesalpinia decapetala (Mauritius or Mysore thorn)	39.828497	10.748548	GBIF
1836829980	Caesalpinia decapetala (Mauritius or Mysore thorn)	34.356133	-1.628373	GBIF
1836829986	Caesalpinia decapetala (Mauritius or Mysore thorn)	39.585402	11.816054	GBIF
1836829987	Caesalpinia decapetala (Mauritius or Mysore thorn)	34.401292	-1.734875	GBIF
1836829993	Caesalpinia decapetala (Mauritius or Mysore thorn)	36.70533	-3.389949	GBIF
1836829994	Caesalpinia decapetala (Mauritius or Mysore thorn)	39.672787	11.608732	GBIF
1836829995	Caesalpinia decapetala (Mauritius or Mysore thorn)	39.611012	11.519822	GBIF
1836829999	Caesalpinia decapetala (Mauritius or Mysore thorn)	39.769949	10.973395	GBIF
1836830002	Caesalpinia decapetala (Mauritius or Mysore thorn)	34.460099	-1.924303	GBIF
1836830012	Caesalpinia decapetala (Mauritius or Mysore thorn)	34.650748	-1.855205	GBIF
1836830023	Caesalpinia decapetala (Mauritius or Mysore thorn)	39.618019	11.451684	GBIF
1836836081	Caesalpinia decapetala (Mauritius or Mysore thorn)	31.155217	-1.554	GBIF
1836836097	Caesalpinia decapetala (Mauritius or Mysore thorn)	37.033067	-0.4369	GBIF
1836836107	Caesalpinia decapetala (Mauritius or Mysore thorn)	33.256417	0.920683	GBIF
1836836117	Caesalpinia decapetala (Mauritius or Mysore thorn)	33.27155	0.835483	GBIF
1836836122	Caesalpinia decapetala (Mauritius or Mysore thorn)	37.078333	-0.4696	GBIF
1836836125	Caesalpinia decapetala (Mauritius or Mysore thorn)	29.363483	-1.905233	GBIF
1836836126	Caesalpinia decapetala (Mauritius or Mysore thorn)	29.2962	-2.166633	GBIF
1836836135	Caesalpinia decapetala (Mauritius or Mysore thorn)	29.33735	-2.102733	GBIF
1836836138	Caesalpinia decapetala (Mauritius or Mysore thorn)	35.9947	-0.297783	GBIF
1836836140	Caesalpinia decapetala (Mauritius or Mysore thorn)	29.331967	-2.092217	GBIF
1836836141	Caesalpinia decapetala (Mauritius or Mysore thorn)	29.324783	-1.701267	GBIF
1836836145	Caesalpinia decapetala (Mauritius or Mysore thorn)	31.381233	-1.264067	GBIF
1836836146	Caesalpinia decapetala (Mauritius or Mysore thorn)	29.298	-2.150317	GBIF
1836836150	Caesalpinia decapetala (Mauritius or Mysore thorn)	34.802917	0.245933	GBIF
1836836152	Caesalpinia decapetala (Mauritius or Mysore thorn)	36.626833	-3.291967	GBIF
1836836153	Caesalpinia decapetala (Mauritius or Mysore thorn)	33.114333	0.93605	GBIF
1836836155	Caesalpinia decapetala (Mauritius or Mysore thorn)	35.8472	-0.2817	GBIF
1836836157	Caesalpinia decapetala (Mauritius or Mysore thorn)	35.797317	-0.2047	GBIF
1836836158	Caesalpinia decapetala (Mauritius or Mysore thorn)	33.1964	0.448133	GBIF
1836836160	Caesalpinia decapetala (Mauritius or Mysore thorn)	36.63735	-3.310333	GBIF
1836836161	Caesalpinia decapetala (Mauritius or Mysore thorn)	34.856367	0.397383	GBIF
1836836163	Caesalpinia decapetala (Mauritius or Mysore thorn)	35.9072	-0.298167	GBIF
1836836164	Caesalpinia decapetala (Mauritius or Mysore thorn)	34.8225	0.575767	GBIF
1836836166	Caesalpinia decapetala (Mauritius or Mysore thorn)	29.332467	-2.072367	GBIF
1836836168	Caesalpinia decapetala (Mauritius or Mysore thorn)	34.993767	0.626133	GBIF
1836836169	Caesalpinia decapetala (Mauritius or Mysore thorn)	31.020433	-7.496283	GBIF
1836836170	Caesalpinia decapetala (Mauritius or Mysore thorn)	29.381067	-1.95005	GBIF
1836836171	Caesalpinia decapetala (Mauritius or Mysore thorn)	36.457567	-0.788267	GBIF
1836836172	Caesalpinia decapetala (Mauritius or Mysore thorn)	36.615083	-3.213167	GBIF
1836836174	Caesalpinia decapetala (Mauritius or Mysore thorn)	34.792067	0.330183	GBIF
1836836175	Caesalpinia decapetala (Mauritius or Mysore thorn)	35.052283	0.633033	GBIF
1836836176	Caesalpinia decapetala (Mauritius or Mysore thorn)	31.516083	-3.332183	GBIF
1836836178	Caesalpinia decapetala (Mauritius or Mysore thorn)	37.054483	-0.46465	GBIF
1836836180	Caesalpinia decapetala (Mauritius or Mysore thorn)	31.412133	-2.5389	GBIF
1836836181	Caesalpinia decapetala (Mauritius or Mysore thorn)	34.88845	0.227217	GBIF
1836836183	Caesalpinia decapetala (Mauritius or Mysore thorn)	36.842683	-3.373933	GBIF
1836836184	Caesalpinia decapetala (Mauritius or Mysore thorn)	37.1111	-0.480933	GBIF
1836836185	Caesalpinia decapetala (Mauritius or Mysore thorn)	31.557217	-2.172833	GBIF
1836836187	Caesalpinia decapetala (Mauritius or Mysore thorn)	34.77035	0.274117	GBIF
1836836188	Caesalpinia decapetala (Mauritius or Mysore thorn)	29.3159	-1.778367	GBIF
1836836191	Caesalpinia decapetala (Mauritius or Mysore thorn)	34.165167	0.946967	GBIF
1836836192	Caesalpinia decapetala (Mauritius or Mysore thorn)	35.0286	0.634467	GBIF
1836836193	Caesalpinia decapetala (Mauritius or Mysore thorn)	36.826767	-3.374283	GBIF
1836836194	Caesalpinia decapetala (Mauritius or Mysore thorn)	34.91625	0.217783	GBIF
1836836195	Caesalpinia decapetala (Mauritius or Mysore thorn)	31.317117	-2.7753	GBIF
1836836196	Caesalpinia decapetala (Mauritius or Mysore thorn)	34.75695	0.275033	GBIF
1836836198	Caesalpinia decapetala (Mauritius or Mysore thorn)	34.461517	0.59605	GBIF
1836836200	Caesalpinia decapetala (Mauritius or Mysore thorn)	35.882433	-0.283483	GBIF
1836836201	Caesalpinia decapetala (Mauritius or Mysore thorn)	34.176167	0.661417	GBIF
1836836202	Caesalpinia decapetala (Mauritius or Mysore thorn)	31.722583	-0.228467	GBIF
1836836203	Caesalpinia decapetala (Mauritius or Mysore thorn)	29.353767	-1.845717	GBIF
1836836204	Caesalpinia decapetala (Mauritius or Mysore thorn)	36.719883	-3.367367	GBIF
1836836205	Caesalpinia decapetala (Mauritius or Mysore thorn)	34.3933	1.36975	GBIF
1836836206	Caesalpinia decapetala (Mauritius or Mysore thorn)	36.15705	-0.483283	GBIF
1836836207	Caesalpinia decapetala (Mauritius or Mysore thorn)	34.853083	0.444667	GBIF
1836836208	Caesalpinia decapetala (Mauritius or Mysore thorn)	29.288933	-2.177	GBIF
1836836209	Caesalpinia decapetala (Mauritius or Mysore thorn)	34.7942	0.26555	GBIF
1836836210	Caesalpinia decapetala (Mauritius or Mysore thorn)	34.802317	0.57965	GBIF
1836836212	Caesalpinia decapetala (Mauritius or Mysore thorn)	29.264183	-1.703983	GBIF
1836836213	Caesalpinia decapetala (Mauritius or Mysore thorn)	34.915233	0.590683	GBIF
1836836214	Caesalpinia decapetala (Mauritius or Mysore thorn)	31.158433	-1.5142	GBIF
1836836215	Caesalpinia decapetala (Mauritius or Mysore thorn)	33.541683	-8.90105	GBIF
1836836216	Caesalpinia decapetala (Mauritius or Mysore thorn)	36.808383	-3.37225	GBIF
1836836217	Caesalpinia decapetala (Mauritius or Mysore thorn)	34.828483	0.34315	GBIF
1836836219	Caesalpinia decapetala (Mauritius or Mysore thorn)	34.838983	0.48655	GBIF
1836836221	Caesalpinia decapetala (Mauritius or Mysore thorn)	36.76895	-3.37475	GBIF
1836836222	Caesalpinia decapetala (Mauritius or Mysore thorn)	31.072383	-0.443333	GBIF
1836836223	Caesalpinia decapetala (Mauritius or Mysore thorn)	31.695283	-0.336617	GBIF
1836836224	Caesalpinia decapetala (Mauritius or Mysore thorn)	31.69695	-0.209517	GBIF
1836836225	Caesalpinia decapetala (Mauritius or Mysore thorn)	33.014967	-9.01	GBIF
1836836226	Caesalpinia decapetala (Mauritius or Mysore thorn)	34.852567	0.605917	GBIF
1836836227	Caesalpinia decapetala (Mauritius or Mysore thorn)	34.8336	0.2337	GBIF
1836836228	Caesalpinia decapetala (Mauritius or Mysore thorn)	34.559217	1.412717	GBIF
1836836229	Caesalpinia decapetala (Mauritius or Mysore thorn)	36.879317	-3.3209	GBIF
1836836230	Caesalpinia decapetala (Mauritius or Mysore thorn)	33.388917	0.668683	GBIF
1836836231	Caesalpinia decapetala (Mauritius or Mysore thorn)	29.3461	-2.05855	GBIF
1836836232	Caesalpinia decapetala (Mauritius or Mysore thorn)	31.618617	-3.39195	GBIF
1836836233	Caesalpinia decapetala (Mauritius or Mysore thorn)	36.614817	-3.259083	GBIF
1836836235	Caesalpinia decapetala (Mauritius or Mysore thorn)	31.2623	-0.368767	GBIF
1836836237	Caesalpinia decapetala (Mauritius or Mysore thorn)	31.583583	-7.959133	GBIF
1836836238	Caesalpinia decapetala (Mauritius or Mysore thorn)	34.9328	0.20765	GBIF
1836836239	Caesalpinia decapetala (Mauritius or Mysore thorn)	35.99155	-0.20165	GBIF
1836836240	Caesalpinia decapetala (Mauritius or Mysore thorn)	36.643033	-3.338917	GBIF
1836836241	Caesalpinia decapetala (Mauritius or Mysore thorn)	34.381683	1.34035	GBIF
1836836243	Caesalpinia decapetala (Mauritius or Mysore thorn)	34.8576	0.459967	GBIF
1836836244	Caesalpinia decapetala (Mauritius or Mysore thorn)	31.577117	-3.381433	GBIF
1836836246	Caesalpinia decapetala (Mauritius or Mysore thorn)	36.7933	-3.371383	GBIF
1836836248	Caesalpinia decapetala (Mauritius or Mysore thorn)	37.989833	2.326817	GBIF
1836836249	Caesalpinia decapetala (Mauritius or Mysore thorn)	34.198917	0.66135	GBIF
1836836250	Caesalpinia decapetala (Mauritius or Mysore thorn)	34.403183	1.3607	GBIF
1836836251	Caesalpinia decapetala (Mauritius or Mysore thorn)	34.893533	0.604083	GBIF
1836836252	Caesalpinia decapetala (Mauritius or Mysore thorn)	32.0569	0.018717	GBIF
1836836253	Caesalpinia decapetala (Mauritius or Mysore thorn)	31.4733	-7.885667	GBIF
1836836254	Caesalpinia decapetala (Mauritius or Mysore thorn)	31.625033	-7.9813	GBIF
1836836255	Caesalpinia decapetala (Mauritius or Mysore thorn)	31.2488	-0.37775	GBIF
1836836257	Caesalpinia decapetala (Mauritius or Mysore thorn)	34.783617	0.269917	GBIF
1836836258	Caesalpinia decapetala (Mauritius or Mysore thorn)	37.329633	-3.2333	GBIF
1836836259	Caesalpinia decapetala (Mauritius or Mysore thorn)	34.697	0.621517	GBIF
1836836261	Caesalpinia decapetala (Mauritius or Mysore thorn)	33.61035	-8.875833	GBIF
1836836263	Caesalpinia decapetala (Mauritius or Mysore thorn)	29.731317	-2.660483	GBIF
1836836265	Caesalpinia decapetala (Mauritius or Mysore thorn)	36.645433	-3.3871	GBIF
1836836266	Caesalpinia decapetala (Mauritius or Mysore thorn)	31.055	-7.522117	GBIF
1836836268	Caesalpinia decapetala (Mauritius or Mysore thorn)	34.729117	0.605133	GBIF
1836836269	Caesalpinia decapetala (Mauritius or Mysore thorn)	36.018767	-0.261933	GBIF
1836836270	Caesalpinia decapetala (Mauritius or Mysore thorn)	32.910417	-9.1258	GBIF
1836836271	Caesalpinia decapetala (Mauritius or Mysore thorn)	31.5265	-8.112733	GBIF
1836836272	Caesalpinia decapetala (Mauritius or Mysore thorn)	31.528767	-7.9062	GBIF
1836836273	Caesalpinia decapetala (Mauritius or Mysore thorn)	36.883417	-3.369383	GBIF
1836836274	Caesalpinia decapetala (Mauritius or Mysore thorn)	29.740817	-2.622217	GBIF
1836836275	Caesalpinia decapetala (Mauritius or Mysore thorn)	35.7108	-0.178683	GBIF
1836836276	Caesalpinia decapetala (Mauritius or Mysore thorn)	31.88285	-8.387167	GBIF
1836836277	Caesalpinia decapetala (Mauritius or Mysore thorn)	36.00695	-0.220933	GBIF
1836836278	Caesalpinia decapetala (Mauritius or Mysore thorn)	37.33075	-3.31705	GBIF
1836836279	Caesalpinia decapetala (Mauritius or Mysore thorn)	37.992567	2.344017	GBIF
1836836280	Caesalpinia decapetala (Mauritius or Mysore thorn)	31.655383	-8.0359	GBIF
1836836281	Caesalpinia decapetala (Mauritius or Mysore thorn)	31.521583	-8.1654	GBIF
1836836282	Caesalpinia decapetala (Mauritius or Mysore thorn)	34.815617	0.526167	GBIF
1836836283	Caesalpinia decapetala (Mauritius or Mysore thorn)	36.652667	-3.376533	GBIF
1836836284	Caesalpinia decapetala (Mauritius or Mysore thorn)	34.660633	0.613783	GBIF
1836836285	Caesalpinia decapetala (Mauritius or Mysore thorn)	29.781267	-2.380367	GBIF
1836836286	Caesalpinia decapetala (Mauritius or Mysore thorn)	32.022517	-8.48175	GBIF
1836836287	Caesalpinia decapetala (Mauritius or Mysore thorn)	31.37765	-0.403833	GBIF
1836836288	Caesalpinia decapetala (Mauritius or Mysore thorn)	29.711667	-2.689717	GBIF
1836836289	Caesalpinia decapetala (Mauritius or Mysore thorn)	36.8711	-3.3443	GBIF
1836836290	Caesalpinia decapetala (Mauritius or Mysore thorn)	36.297233	-0.47435	GBIF
1836836292	Caesalpinia decapetala (Mauritius or Mysore thorn)	30.751417	-0.5173	GBIF
1836836293	Caesalpinia decapetala (Mauritius or Mysore thorn)	34.161167	0.911917	GBIF
1836836294	Caesalpinia decapetala (Mauritius or Mysore thorn)	35.461583	-0.263667	GBIF
1836836295	Caesalpinia decapetala (Mauritius or Mysore thorn)	34.481833	1.407333	GBIF
1836836296	Caesalpinia decapetala (Mauritius or Mysore thorn)	36.749567	-3.375433	GBIF
1836836297	Caesalpinia decapetala (Mauritius or Mysore thorn)	36.006517	-0.23795	GBIF
1836836298	Caesalpinia decapetala (Mauritius or Mysore thorn)	35.697917	-7.792533	GBIF
1836836299	Caesalpinia decapetala (Mauritius or Mysore thorn)	30.270217	0.64105	GBIF
1836836301	Caesalpinia decapetala (Mauritius or Mysore thorn)	33.43115	-8.89085	GBIF
1836836302	Caesalpinia decapetala (Mauritius or Mysore thorn)	29.775933	-2.433567	GBIF
1836836303	Caesalpinia decapetala (Mauritius or Mysore thorn)	32.118617	-8.619417	GBIF
1836836305	Caesalpinia decapetala (Mauritius or Mysore thorn)	36.919767	-3.388083	GBIF
1836836307	Caesalpinia decapetala (Mauritius or Mysore thorn)	33.41645	-8.927467	GBIF
1836836309	Caesalpinia decapetala (Mauritius or Mysore thorn)	31.8334	-8.345817	GBIF
1836836310	Caesalpinia decapetala (Mauritius or Mysore thorn)	31.827917	-3.43475	GBIF
1836836311	Caesalpinia decapetala (Mauritius or Mysore thorn)	32.929083	-2.59675	GBIF
1836836312	Caesalpinia decapetala (Mauritius or Mysore thorn)	31.715783	-8.2561	GBIF
1836836313	Caesalpinia decapetala (Mauritius or Mysore thorn)	30.501667	-0.1081	GBIF
1836836314	Caesalpinia decapetala (Mauritius or Mysore thorn)	30.4544	0.2867	GBIF
1836836315	Caesalpinia decapetala (Mauritius or Mysore thorn)	35.169917	-0.5095	GBIF
1836836317	Caesalpinia decapetala (Mauritius or Mysore thorn)	37.2341	-3.32215	GBIF
1836836318	Caesalpinia decapetala (Mauritius or Mysore thorn)	33.052267	-8.994583	GBIF
1836836319	Caesalpinia decapetala (Mauritius or Mysore thorn)	35.175983	-0.532817	GBIF
1836836322	Caesalpinia decapetala (Mauritius or Mysore thorn)	35.195267	-0.616233	GBIF
1836836323	Caesalpinia decapetala (Mauritius or Mysore thorn)	33.233333	-8.952433	GBIF
1836836324	Caesalpinia decapetala (Mauritius or Mysore thorn)	35.19655	-0.601767	GBIF
1836836325	Caesalpinia decapetala (Mauritius or Mysore thorn)	37.3359	-3.33225	GBIF
1836836326	Caesalpinia decapetala (Mauritius or Mysore thorn)	30.447367	0.172583	GBIF
1836836327	Caesalpinia decapetala (Mauritius or Mysore thorn)	31.685567	-8.205333	GBIF
1836836329	Caesalpinia decapetala (Mauritius or Mysore thorn)	29.039217	-2.448483	GBIF
1836836330	Caesalpinia decapetala (Mauritius or Mysore thorn)	33.354117	-8.926767	GBIF
1836836332	Caesalpinia decapetala (Mauritius or Mysore thorn)	29.689933	-2.075267	GBIF
1836836333	Caesalpinia decapetala (Mauritius or Mysore thorn)	29.715517	-2.704967	GBIF
1836836335	Caesalpinia decapetala (Mauritius or Mysore thorn)	29.638517	-2.087633	GBIF
1836836337	Caesalpinia decapetala (Mauritius or Mysore thorn)	37.317167	-3.279167	GBIF
1836836338	Caesalpinia decapetala (Mauritius or Mysore thorn)	35.270333	-0.374183	GBIF
1836836339	Caesalpinia decapetala (Mauritius or Mysore thorn)	34.514667	1.41455	GBIF
1836836341	Caesalpinia decapetala (Mauritius or Mysore thorn)	32.032467	-8.5118	GBIF
1836836342	Caesalpinia decapetala (Mauritius or Mysore thorn)	30.417583	0.378267	GBIF
1836836343	Caesalpinia decapetala (Mauritius or Mysore thorn)	33.451117	-8.901267	GBIF
1836836344	Caesalpinia decapetala (Mauritius or Mysore thorn)	30.8034	-0.80675	GBIF
1836836346	Caesalpinia decapetala (Mauritius or Mysore thorn)	35.691433	-4.210667	GBIF
1836836347	Caesalpinia decapetala (Mauritius or Mysore thorn)	36.032283	-0.268733	GBIF
1836836348	Caesalpinia decapetala (Mauritius or Mysore thorn)	35.180783	-0.556167	GBIF
1836836349	Caesalpinia decapetala (Mauritius or Mysore thorn)	29.742783	-2.116183	GBIF
1836836350	Caesalpinia decapetala (Mauritius or Mysore thorn)	29.4177	-2.054233	GBIF
1836836351	Caesalpinia decapetala (Mauritius or Mysore thorn)	35.196617	-0.627017	GBIF
1836836352	Caesalpinia decapetala (Mauritius or Mysore thorn)	33.455583	-8.891317	GBIF
1836836353	Caesalpinia decapetala (Mauritius or Mysore thorn)	31.747283	-8.291983	GBIF
1836836354	Caesalpinia decapetala (Mauritius or Mysore thorn)	35.1692	-0.480117	GBIF
1836836355	Caesalpinia decapetala (Mauritius or Mysore thorn)	35.753283	-4.178517	GBIF
1836836357	Caesalpinia decapetala (Mauritius or Mysore thorn)	35.326633	-0.3342	GBIF
1836836358	Caesalpinia decapetala (Mauritius or Mysore thorn)	33.439	-8.910817	GBIF
1836836359	Caesalpinia decapetala (Mauritius or Mysore thorn)	36.749033	-3.40535	GBIF
1836836360	Caesalpinia decapetala (Mauritius or Mysore thorn)	36.722383	-3.3848	GBIF
1836836362	Caesalpinia decapetala (Mauritius or Mysore thorn)	36.707667	-3.380583	GBIF
1836836364	Caesalpinia decapetala (Mauritius or Mysore thorn)	37.559067	0.289283	GBIF
1836836365	Caesalpinia decapetala (Mauritius or Mysore thorn)	29.7136	-2.557933	GBIF
1836836367	Caesalpinia decapetala (Mauritius or Mysore thorn)	33.37595	-8.935083	GBIF
1836836369	Caesalpinia decapetala (Mauritius or Mysore thorn)	29.612933	-2.064233	GBIF
1836836370	Caesalpinia decapetala (Mauritius or Mysore thorn)	37.251633	-3.323183	GBIF
1836836372	Caesalpinia decapetala (Mauritius or Mysore thorn)	37.268233	-3.3249	GBIF
1836836373	Caesalpinia decapetala (Mauritius or Mysore thorn)	34.833067	-0.717567	GBIF
1836836374	Caesalpinia decapetala (Mauritius or Mysore thorn)	34.444833	-1.16085	GBIF
1836836375	Caesalpinia decapetala (Mauritius or Mysore thorn)	35.771467	-4.332183	GBIF
1836836376	Caesalpinia decapetala (Mauritius or Mysore thorn)	29.742167	-2.602183	GBIF
1836836377	Caesalpinia decapetala (Mauritius or Mysore thorn)	35.78625	-0.205183	GBIF
1836836378	Caesalpinia decapetala (Mauritius or Mysore thorn)	33.557217	-8.923017	GBIF
1836836379	Caesalpinia decapetala (Mauritius or Mysore thorn)	35.044433	-0.712117	GBIF
1836836381	Caesalpinia decapetala (Mauritius or Mysore thorn)	34.787383	-0.688117	GBIF
1836836382	Caesalpinia decapetala (Mauritius or Mysore thorn)	34.44665	-1.178683	GBIF
1836836383	Caesalpinia decapetala (Mauritius or Mysore thorn)	34.849783	-0.7354	GBIF
1836836384	Caesalpinia decapetala (Mauritius or Mysore thorn)	35.18015	-0.464067	GBIF
1836836385	Caesalpinia decapetala (Mauritius or Mysore thorn)	34.810733	-0.7045	GBIF
1836836386	Caesalpinia decapetala (Mauritius or Mysore thorn)	35.160317	-0.66895	GBIF
1836836387	Caesalpinia decapetala (Mauritius or Mysore thorn)	35.19015	-0.576817	GBIF
1836836388	Caesalpinia decapetala (Mauritius or Mysore thorn)	33.87285	-2.026567	GBIF
1836836389	Caesalpinia decapetala (Mauritius or Mysore thorn)	34.447233	-4.416317	GBIF
1836836390	Caesalpinia decapetala (Mauritius or Mysore thorn)	30.33095	0.497233	GBIF
1836836393	Caesalpinia decapetala (Mauritius or Mysore thorn)	33.874217	-2.060967	GBIF
1836836394	Caesalpinia decapetala (Mauritius or Mysore thorn)	34.475	-1.034083	GBIF
1836836396	Caesalpinia decapetala (Mauritius or Mysore thorn)	35.21955	-0.429	GBIF
1836836397	Caesalpinia decapetala (Mauritius or Mysore thorn)	35.143517	-0.675233	GBIF
1836836398	Caesalpinia decapetala (Mauritius or Mysore thorn)	37.216683	0.064617	GBIF
1836836399	Caesalpinia decapetala (Mauritius or Mysore thorn)	35.102933	-0.6845	GBIF
1836836400	Caesalpinia decapetala (Mauritius or Mysore thorn)	35.742667	-4.560917	GBIF
1836836401	Caesalpinia decapetala (Mauritius or Mysore thorn)	30.489167	-0.977367	GBIF
1836836402	Caesalpinia decapetala (Mauritius or Mysore thorn)	33.5237	-8.90665	GBIF
1836836403	Caesalpinia decapetala (Mauritius or Mysore thorn)	37.201283	-0.605733	GBIF
1836836404	Caesalpinia decapetala (Mauritius or Mysore thorn)	32.495767	-9.080567	GBIF
1836836405	Caesalpinia decapetala (Mauritius or Mysore thorn)	30.4447	-1.09285	GBIF
1836836406	Caesalpinia decapetala (Mauritius or Mysore thorn)	29.595367	-2.056117	GBIF
1836836407	Caesalpinia decapetala (Mauritius or Mysore thorn)	34.49375	-0.997983	GBIF
1836836408	Caesalpinia decapetala (Mauritius or Mysore thorn)	34.740567	1.941767	GBIF
1836836409	Caesalpinia decapetala (Mauritius or Mysore thorn)	34.5004	-0.981917	GBIF
1836836410	Caesalpinia decapetala (Mauritius or Mysore thorn)	35.210633	-0.44235	GBIF
1836836411	Caesalpinia decapetala (Mauritius or Mysore thorn)	30.98425	-3.271633	GBIF
1836836412	Caesalpinia decapetala (Mauritius or Mysore thorn)	33.3617	-8.937633	GBIF
1836836413	Caesalpinia decapetala (Mauritius or Mysore thorn)	34.993933	-0.767017	GBIF
1836836416	Caesalpinia decapetala (Mauritius or Mysore thorn)	29.616833	-2.0765	GBIF
1836836419	Caesalpinia decapetala (Mauritius or Mysore thorn)	30.754783	-0.92575	GBIF
1836836420	Caesalpinia decapetala (Mauritius or Mysore thorn)	32.949117	-9.101083	GBIF
1836836421	Caesalpinia decapetala (Mauritius or Mysore thorn)	34.325683	-1.354483	GBIF
1836836422	Caesalpinia decapetala (Mauritius or Mysore thorn)	35.75035	-4.356467	GBIF
1836836423	Caesalpinia decapetala (Mauritius or Mysore thorn)	31.073083	-3.141467	GBIF
1836836424	Caesalpinia decapetala (Mauritius or Mysore thorn)	35.166917	-0.498817	GBIF
1836836425	Caesalpinia decapetala (Mauritius or Mysore thorn)	30.455633	-1.062683	GBIF
1836836426	Caesalpinia decapetala (Mauritius or Mysore thorn)	30.707483	-0.704167	GBIF
1836836427	Caesalpinia decapetala (Mauritius or Mysore thorn)	35.187017	-0.65065	GBIF
1836836428	Caesalpinia decapetala (Mauritius or Mysore thorn)	34.884017	-0.743417	GBIF
1836836429	Caesalpinia decapetala (Mauritius or Mysore thorn)	34.47735	-1.217117	GBIF
1836836430	Caesalpinia decapetala (Mauritius or Mysore thorn)	30.72505	-3.590933	GBIF
1836836431	Caesalpinia decapetala (Mauritius or Mysore thorn)	29.796433	-2.210933	GBIF
1836836432	Caesalpinia decapetala (Mauritius or Mysore thorn)	33.598467	-9.2103	GBIF
1836836433	Caesalpinia decapetala (Mauritius or Mysore thorn)	34.356917	1.42845	GBIF
1836836434	Caesalpinia decapetala (Mauritius or Mysore thorn)	34.502583	-0.971283	GBIF
1836836435	Caesalpinia decapetala (Mauritius or Mysore thorn)	33.5852	-9.20595	GBIF
1836836437	Caesalpinia decapetala (Mauritius or Mysore thorn)	35.74325	-4.297983	GBIF
1836836439	Caesalpinia decapetala (Mauritius or Mysore thorn)	30.408867	-1.7859	GBIF
1836836440	Caesalpinia decapetala (Mauritius or Mysore thorn)	34.472483	-1.255533	GBIF
1836836441	Caesalpinia decapetala (Mauritius or Mysore thorn)	34.677683	-0.69385	GBIF
1836836442	Caesalpinia decapetala (Mauritius or Mysore thorn)	33.500067	-8.911967	GBIF
1836836443	Caesalpinia decapetala (Mauritius or Mysore thorn)	34.192283	2.08905	GBIF
1836836446	Caesalpinia decapetala (Mauritius or Mysore thorn)	34.6334	-0.728133	GBIF
1836836448	Caesalpinia decapetala (Mauritius or Mysore thorn)	30.608683	-3.932483	GBIF
1836836450	Caesalpinia decapetala (Mauritius or Mysore thorn)	35.119717	-0.685467	GBIF
1836836451	Caesalpinia decapetala (Mauritius or Mysore thorn)	34.453617	-1.12035	GBIF
1836836453	Caesalpinia decapetala (Mauritius or Mysore thorn)	34.5696	-0.853083	GBIF
1836836454	Caesalpinia decapetala (Mauritius or Mysore thorn)	30.123817	-1.76535	GBIF
1836836455	Caesalpinia decapetala (Mauritius or Mysore thorn)	34.448567	-1.14015	GBIF
1836836456	Caesalpinia decapetala (Mauritius or Mysore thorn)	30.15535	-4.53135	GBIF
1836836457	Caesalpinia decapetala (Mauritius or Mysore thorn)	34.7766	-0.680383	GBIF
1836836458	Caesalpinia decapetala (Mauritius or Mysore thorn)	31.011083	-3.244083	GBIF
1836836459	Caesalpinia decapetala (Mauritius or Mysore thorn)	33.766233	-9.569533	GBIF
1836836462	Caesalpinia decapetala (Mauritius or Mysore thorn)	33.597017	-9.041433	GBIF
1836836463	Caesalpinia decapetala (Mauritius or Mysore thorn)	31.076833	-3.12985	GBIF
1836836466	Caesalpinia decapetala (Mauritius or Mysore thorn)	34.860917	-0.741067	GBIF
1836836468	Caesalpinia decapetala (Mauritius or Mysore thorn)	34.598367	-0.7772	GBIF
1836836471	Caesalpinia decapetala (Mauritius or Mysore thorn)	34.39015	-1.332133	GBIF
1836836474	Caesalpinia decapetala (Mauritius or Mysore thorn)	34.704117	-0.678733	GBIF
1836836476	Caesalpinia decapetala (Mauritius or Mysore thorn)	35.739983	-4.4488	GBIF
1836836478	Caesalpinia decapetala (Mauritius or Mysore thorn)	30.47625	-1.838633	GBIF
1836836479	Caesalpinia decapetala (Mauritius or Mysore thorn)	35.132117	-0.6772	GBIF
1836836480	Caesalpinia decapetala (Mauritius or Mysore thorn)	30.704017	-3.594567	GBIF
1836836481	Caesalpinia decapetala (Mauritius or Mysore thorn)	35.754533	-3.321367	GBIF
1836836482	Caesalpinia decapetala (Mauritius or Mysore thorn)	33.639933	-9.238283	GBIF
1836836484	Caesalpinia decapetala (Mauritius or Mysore thorn)	34.371683	-1.334067	GBIF
1836836485	Caesalpinia decapetala (Mauritius or Mysore thorn)	33.832333	1.0142	GBIF
1836836486	Caesalpinia decapetala (Mauritius or Mysore thorn)	34.598	-0.76625	GBIF
1836836487	Caesalpinia decapetala (Mauritius or Mysore thorn)	34.65235	-0.717117	GBIF
1836836488	Caesalpinia decapetala (Mauritius or Mysore thorn)	33.646683	-9.260117	GBIF
1836836489	Caesalpinia decapetala (Mauritius or Mysore thorn)	30.112183	-4.600317	GBIF
1836836490	Caesalpinia decapetala (Mauritius or Mysore thorn)	35.459767	-0.968683	GBIF
1836836493	Caesalpinia decapetala (Mauritius or Mysore thorn)	30.1207	-1.706417	GBIF
1836836494	Caesalpinia decapetala (Mauritius or Mysore thorn)	29.89835	-2.000567	GBIF
1836836495	Caesalpinia decapetala (Mauritius or Mysore thorn)	34.5864	-0.824267	GBIF
1836836496	Caesalpinia decapetala (Mauritius or Mysore thorn)	30.109367	-1.691017	GBIF
1836836497	Caesalpinia decapetala (Mauritius or Mysore thorn)	29.94715	-1.8237	GBIF
1836836498	Caesalpinia decapetala (Mauritius or Mysore thorn)	35.491583	-0.971867	GBIF
1836836499	Caesalpinia decapetala (Mauritius or Mysore thorn)	34.4415	-1.278367	GBIF
1836836500	Caesalpinia decapetala (Mauritius or Mysore thorn)	34.46405	-1.199167	GBIF
1836836501	Caesalpinia decapetala (Mauritius or Mysore thorn)	34.480167	-1.228	GBIF
1836836503	Caesalpinia decapetala (Mauritius or Mysore thorn)	33.026367	-9.00455	GBIF
1836836504	Caesalpinia decapetala (Mauritius or Mysore thorn)	31.146	-1.641167	GBIF
1836836505	Caesalpinia decapetala (Mauritius or Mysore thorn)	35.4135	-0.9257	GBIF
1836836507	Caesalpinia decapetala (Mauritius or Mysore thorn)	30.63365	-2.261967	GBIF
1836836508	Caesalpinia decapetala (Mauritius or Mysore thorn)	30.441717	-1.899783	GBIF
1836836511	Caesalpinia decapetala (Mauritius or Mysore thorn)	35.087183	-0.690817	GBIF
1836836512	Caesalpinia decapetala (Mauritius or Mysore thorn)	34.354833	-1.348883	GBIF
1836836514	Caesalpinia decapetala (Mauritius or Mysore thorn)	30.275767	-1.9362	GBIF
1836836518	Caesalpinia decapetala (Mauritius or Mysore thorn)	29.918717	-1.99035	GBIF
1836836519	Caesalpinia decapetala (Mauritius or Mysore thorn)	35.7592	-4.406083	GBIF
1836836522	Caesalpinia decapetala (Mauritius or Mysore thorn)	34.96205	-0.774183	GBIF
1836836523	Caesalpinia decapetala (Mauritius or Mysore thorn)	34.895483	-0.748483	GBIF
1836836524	Caesalpinia decapetala (Mauritius or Mysore thorn)	30.687917	-3.62325	GBIF
1836836525	Caesalpinia decapetala (Mauritius or Mysore thorn)	30.119683	-4.5566	GBIF
1836836526	Caesalpinia decapetala (Mauritius or Mysore thorn)	35.393467	-0.857183	GBIF
1836836530	Caesalpinia decapetala (Mauritius or Mysore thorn)	34.486317	-1.009217	GBIF
1836836531	Caesalpinia decapetala (Mauritius or Mysore thorn)	34.663217	-0.706933	GBIF
1836836533	Caesalpinia decapetala (Mauritius or Mysore thorn)	34.461733	-1.085867	GBIF
1836836536	Caesalpinia decapetala (Mauritius or Mysore thorn)	30.105083	-4.588933	GBIF
1836836537	Caesalpinia decapetala (Mauritius or Mysore thorn)	35.827483	-1.094767	GBIF
1836836540	Caesalpinia decapetala (Mauritius or Mysore thorn)	35.02875	-0.735733	GBIF
1836836541	Caesalpinia decapetala (Mauritius or Mysore thorn)	34.555333	-0.868083	GBIF
1836836542	Caesalpinia decapetala (Mauritius or Mysore thorn)	35.1718	-0.742067	GBIF
1836836543	Caesalpinia decapetala (Mauritius or Mysore thorn)	34.6906	-0.69425	GBIF
1836836544	Caesalpinia decapetala (Mauritius or Mysore thorn)	33.255017	-8.9451	GBIF
1836836547	Caesalpinia decapetala (Mauritius or Mysore thorn)	35.139683	-0.6949	GBIF
1836836550	Caesalpinia decapetala (Mauritius or Mysore thorn)	35.71485	-3.327517	GBIF
1836836552	Caesalpinia decapetala (Mauritius or Mysore thorn)	30.232567	-4.502417	GBIF
1836836553	Caesalpinia decapetala (Mauritius or Mysore thorn)	35.0545	-0.70065	GBIF
1836836554	Caesalpinia decapetala (Mauritius or Mysore thorn)	35.401417	-0.886233	GBIF
1836836558	Caesalpinia decapetala (Mauritius or Mysore thorn)	35.355117	-0.837733	GBIF
1836836559	Caesalpinia decapetala (Mauritius or Mysore thorn)	34.731333	-0.663683	GBIF
1836836561	Caesalpinia decapetala (Mauritius or Mysore thorn)	29.967183	-1.854033	GBIF
1836836562	Caesalpinia decapetala (Mauritius or Mysore thorn)	30.8531	-2.500017	GBIF
1836836563	Caesalpinia decapetala (Mauritius or Mysore thorn)	30.289233	-4.468267	GBIF
1836836565	Caesalpinia decapetala (Mauritius or Mysore thorn)	35.226567	-0.76175	GBIF
1836836567	Caesalpinia decapetala (Mauritius or Mysore thorn)	34.91415	-0.760583	GBIF
1836836571	Caesalpinia decapetala (Mauritius or Mysore thorn)	35.673	-3.338867	GBIF
1836836572	Caesalpinia decapetala (Mauritius or Mysore thorn)	35.010483	-0.762117	GBIF
1836836577	Caesalpinia decapetala (Mauritius or Mysore thorn)	34.479433	-1.024017	GBIF
1836836582	Caesalpinia decapetala (Mauritius or Mysore thorn)	35.725217	-3.313317	GBIF
1836836583	Caesalpinia decapetala (Mauritius or Mysore thorn)	35.27125	-0.7755	GBIF
1836836584	Caesalpinia decapetala (Mauritius or Mysore thorn)	35.158167	-0.72165	GBIF
1836836586	Caesalpinia decapetala (Mauritius or Mysore thorn)	35.3209	-0.783467	GBIF
1836836592	Caesalpinia decapetala (Mauritius or Mysore thorn)	31.12845	-1.839767	GBIF
1836836593	Caesalpinia decapetala (Mauritius or Mysore thorn)	35.346717	-0.790467	GBIF
1836836594	Caesalpinia decapetala (Mauritius or Mysore thorn)	35.342667	-0.810967	GBIF
1836836599	Caesalpinia decapetala (Mauritius or Mysore thorn)	33.3809	0.526733	GBIF
1836836602	Caesalpinia decapetala (Mauritius or Mysore thorn)	30.54945	-2.119017	GBIF
1836836609	Caesalpinia decapetala (Mauritius or Mysore thorn)	31.141133	-1.604717	GBIF
1836836616	Caesalpinia decapetala (Mauritius or Mysore thorn)	31.134333	-1.767683	GBIF
1836859520	Caesalpinia decapetala (Mauritius or Mysore thorn)	36.754333	-1.339817	GBIF
1836859546	Caesalpinia decapetala (Mauritius or Mysore thorn)	33.621483	-8.866517	GBIF
1836859566	Caesalpinia decapetala (Mauritius or Mysore thorn)	35.305283	-9.738833	GBIF
1836859574	Caesalpinia decapetala (Mauritius or Mysore thorn)	35.49525	-4.242817	GBIF
1836859593	Caesalpinia decapetala (Mauritius or Mysore thorn)	35.04955	-8.511333	GBIF
1836859595	Caesalpinia decapetala (Mauritius or Mysore thorn)	35.452083	-10.656467	GBIF
1836859597	Caesalpinia decapetala (Mauritius or Mysore thorn)	33.578933	-8.893317	GBIF
1836859606	Caesalpinia decapetala (Mauritius or Mysore thorn)	35.61315	-3.82535	GBIF
1836859607	Caesalpinia decapetala (Mauritius or Mysore thorn)	38.768817	8.9501	GBIF
1836859609	Caesalpinia decapetala (Mauritius or Mysore thorn)	38.897733	-7.742383	GBIF
1836859610	Caesalpinia decapetala (Mauritius or Mysore thorn)	35.484467	-4.247167	GBIF
1836859611	Caesalpinia decapetala (Mauritius or Mysore thorn)	33.5601	-8.892467	GBIF
1836859612	Caesalpinia decapetala (Mauritius or Mysore thorn)	35.286767	-8.308217	GBIF
1836859615	Caesalpinia decapetala (Mauritius or Mysore thorn)	35.556383	-4.243417	GBIF
1836859616	Caesalpinia decapetala (Mauritius or Mysore thorn)	34.808333	-9.0905	GBIF
1836859618	Caesalpinia decapetala (Mauritius or Mysore thorn)	35.555683	-4.219767	GBIF
1836859620	Caesalpinia decapetala (Mauritius or Mysore thorn)	35.668617	-10.66845	GBIF
1836859625	Caesalpinia decapetala (Mauritius or Mysore thorn)	37.16075	-0.930117	GBIF
1836859631	Caesalpinia decapetala (Mauritius or Mysore thorn)	35.507517	-4.236783	GBIF
1836859636	Caesalpinia decapetala (Mauritius or Mysore thorn)	36.787033	-1.23875	GBIF
1836859637	Caesalpinia decapetala (Mauritius or Mysore thorn)	34.83255	-9.003317	GBIF
1836859640	Caesalpinia decapetala (Mauritius or Mysore thorn)	38.779133	8.982583	GBIF
1836859641	Caesalpinia decapetala (Mauritius or Mysore thorn)	36.68335	-1.2951	GBIF
1836859642	Caesalpinia decapetala (Mauritius or Mysore thorn)	35.4584	-4.265333	GBIF
1836859649	Caesalpinia decapetala (Mauritius or Mysore thorn)	33.649733	-8.8506	GBIF
1836859651	Caesalpinia decapetala (Mauritius or Mysore thorn)	38.6322	7.229817	GBIF
1836859652	Caesalpinia decapetala (Mauritius or Mysore thorn)	35.379	-4.522067	GBIF
1836859653	Caesalpinia decapetala (Mauritius or Mysore thorn)	38.438683	6.5873	GBIF
1836859655	Caesalpinia decapetala (Mauritius or Mysore thorn)	35.762233	-3.335933	GBIF
1836859657	Caesalpinia decapetala (Mauritius or Mysore thorn)	34.774667	-9.355633	GBIF
1836859658	Caesalpinia decapetala (Mauritius or Mysore thorn)	35.521833	-3.8576	GBIF
1836859660	Caesalpinia decapetala (Mauritius or Mysore thorn)	35.5647	-3.843083	GBIF
1836859663	Caesalpinia decapetala (Mauritius or Mysore thorn)	38.65745	7.263333	GBIF
1836859664	Caesalpinia decapetala (Mauritius or Mysore thorn)	32.605717	0.461383	GBIF
1836859665	Caesalpinia decapetala (Mauritius or Mysore thorn)	39.0655	8.483517	GBIF
1836859666	Caesalpinia decapetala (Mauritius or Mysore thorn)	39.0381	8.684983	GBIF
1836859667	Caesalpinia decapetala (Mauritius or Mysore thorn)	38.939417	-7.7301	GBIF
1836859668	Caesalpinia decapetala (Mauritius or Mysore thorn)	38.7443	8.066167	GBIF
1836859669	Caesalpinia decapetala (Mauritius or Mysore thorn)	37.113817	-0.954767	GBIF
1836859671	Caesalpinia decapetala (Mauritius or Mysore thorn)	38.605067	7.19775	GBIF
1836859673	Caesalpinia decapetala (Mauritius or Mysore thorn)	38.259067	5.69535	GBIF
1836859674	Caesalpinia decapetala (Mauritius or Mysore thorn)	38.37765	6.7687	GBIF
1836859675	Caesalpinia decapetala (Mauritius or Mysore thorn)	38.887667	8.237567	GBIF
1836859676	Caesalpinia decapetala (Mauritius or Mysore thorn)	36.78235	-3.3734	GBIF
1836859678	Caesalpinia decapetala (Mauritius or Mysore thorn)	35.47345	-4.474733	GBIF
1836859679	Caesalpinia decapetala (Mauritius or Mysore thorn)	35.538833	-3.85765	GBIF
1836859680	Caesalpinia decapetala (Mauritius or Mysore thorn)	38.7187	7.956083	GBIF
1836859681	Caesalpinia decapetala (Mauritius or Mysore thorn)	38.4059	6.637217	GBIF
1836859682	Caesalpinia decapetala (Mauritius or Mysore thorn)	36.903383	-3.37465	GBIF
1836859683	Caesalpinia decapetala (Mauritius or Mysore thorn)	38.650717	7.2446	GBIF
1836859685	Caesalpinia decapetala (Mauritius or Mysore thorn)	38.378717	6.7839	GBIF
1836859686	Caesalpinia decapetala (Mauritius or Mysore thorn)	35.460267	-4.493917	GBIF
1836859687	Caesalpinia decapetala (Mauritius or Mysore thorn)	38.94345	5.894667	GBIF
1836859689	Caesalpinia decapetala (Mauritius or Mysore thorn)	38.492617	6.982083	GBIF
1836859691	Caesalpinia decapetala (Mauritius or Mysore thorn)	38.67325	7.409933	GBIF
1836859692	Caesalpinia decapetala (Mauritius or Mysore thorn)	39.093867	8.6246	GBIF
1836859693	Caesalpinia decapetala (Mauritius or Mysore thorn)	37.045783	-0.452083	GBIF
1836859694	Caesalpinia decapetala (Mauritius or Mysore thorn)	38.276733	6.322167	GBIF
1836859695	Caesalpinia decapetala (Mauritius or Mysore thorn)	38.38145	6.822417	GBIF
1836859700	Caesalpinia decapetala (Mauritius or Mysore thorn)	38.372067	6.73965	GBIF
1836859702	Caesalpinia decapetala (Mauritius or Mysore thorn)	39.38345	5.56115	GBIF
1836859704	Caesalpinia decapetala (Mauritius or Mysore thorn)	38.64855	7.3016	GBIF
1836859705	Caesalpinia decapetala (Mauritius or Mysore thorn)	38.35425	6.6385	GBIF
1836859706	Caesalpinia decapetala (Mauritius or Mysore thorn)	30.190617	-1.985283	GBIF
1836859707	Caesalpinia decapetala (Mauritius or Mysore thorn)	38.2027	6.128883	GBIF
1836859708	Caesalpinia decapetala (Mauritius or Mysore thorn)	38.488783	6.9703	GBIF
1836859709	Caesalpinia decapetala (Mauritius or Mysore thorn)	35.55655	-4.358617	GBIF
1836859710	Caesalpinia decapetala (Mauritius or Mysore thorn)	38.98145	8.333933	GBIF
1836859711	Caesalpinia decapetala (Mauritius or Mysore thorn)	38.959933	8.307783	GBIF
1836859713	Caesalpinia decapetala (Mauritius or Mysore thorn)	39.071317	8.497417	GBIF
1836859715	Caesalpinia decapetala (Mauritius or Mysore thorn)	32.47885	0.066033	GBIF
1836859716	Caesalpinia decapetala (Mauritius or Mysore thorn)	39.5793	5.3335	GBIF
1836859717	Caesalpinia decapetala (Mauritius or Mysore thorn)	38.654333	7.318567	GBIF
1836859718	Caesalpinia decapetala (Mauritius or Mysore thorn)	38.84265	8.170567	GBIF
1836859719	Caesalpinia decapetala (Mauritius or Mysore thorn)	38.7133	7.910017	GBIF
1836859721	Caesalpinia decapetala (Mauritius or Mysore thorn)	38.218867	6.304683	GBIF
1836859722	Caesalpinia decapetala (Mauritius or Mysore thorn)	38.672	7.16825	GBIF
1836859723	Caesalpinia decapetala (Mauritius or Mysore thorn)	39.0102	5.86995	GBIF
1836859724	Caesalpinia decapetala (Mauritius or Mysore thorn)	38.9911	5.876717	GBIF
1836859725	Caesalpinia decapetala (Mauritius or Mysore thorn)	39.195633	8.038317	GBIF
1836859726	Caesalpinia decapetala (Mauritius or Mysore thorn)	39.11585	5.871517	GBIF
1836859727	Caesalpinia decapetala (Mauritius or Mysore thorn)	38.502033	7.010817	GBIF
1836859728	Caesalpinia decapetala (Mauritius or Mysore thorn)	38.365817	6.719217	GBIF
1836859729	Caesalpinia decapetala (Mauritius or Mysore thorn)	38.421333	6.598533	GBIF
1836859730	Caesalpinia decapetala (Mauritius or Mysore thorn)	38.671083	7.363017	GBIF
1836859732	Caesalpinia decapetala (Mauritius or Mysore thorn)	38.4624	6.575733	GBIF
1836859734	Caesalpinia decapetala (Mauritius or Mysore thorn)	38.3529	6.661267	GBIF
1836859735	Caesalpinia decapetala (Mauritius or Mysore thorn)	38.554367	7.17505	GBIF
1836859736	Caesalpinia decapetala (Mauritius or Mysore thorn)	38.244667	5.594283	GBIF
1836859738	Caesalpinia decapetala (Mauritius or Mysore thorn)	39.119983	8.58105	GBIF
1836859739	Caesalpinia decapetala (Mauritius or Mysore thorn)	38.30795	6.381483	GBIF
1836859740	Caesalpinia decapetala (Mauritius or Mysore thorn)	35.3438	-4.009183	GBIF
1836859742	Caesalpinia decapetala (Mauritius or Mysore thorn)	38.3825	6.800433	GBIF
1836859743	Caesalpinia decapetala (Mauritius or Mysore thorn)	38.648017	7.721117	GBIF
1836859745	Caesalpinia decapetala (Mauritius or Mysore thorn)	38.263833	5.706167	GBIF
1836859746	Caesalpinia decapetala (Mauritius or Mysore thorn)	39.13245	7.980683	GBIF
1836859747	Caesalpinia decapetala (Mauritius or Mysore thorn)	38.321017	6.4744	GBIF
1836859748	Caesalpinia decapetala (Mauritius or Mysore thorn)	38.872867	6.0008	GBIF
1836859749	Caesalpinia decapetala (Mauritius or Mysore thorn)	38.208367	6.2663	GBIF
1836859750	Caesalpinia decapetala (Mauritius or Mysore thorn)	38.540417	6.458983	GBIF
1836859751	Caesalpinia decapetala (Mauritius or Mysore thorn)	38.29035	6.356817	GBIF
1836859752	Caesalpinia decapetala (Mauritius or Mysore thorn)	38.3266	6.533917	GBIF
1836859753	Caesalpinia decapetala (Mauritius or Mysore thorn)	38.3109	6.446767	GBIF
1836859754	Caesalpinia decapetala (Mauritius or Mysore thorn)	38.236733	5.574267	GBIF
1836859755	Caesalpinia decapetala (Mauritius or Mysore thorn)	38.928067	5.915167	GBIF
1836859756	Caesalpinia decapetala (Mauritius or Mysore thorn)	38.933333	5.9057	GBIF
1836859757	Caesalpinia decapetala (Mauritius or Mysore thorn)	36.414217	0.381317	GBIF
1836859759	Caesalpinia decapetala (Mauritius or Mysore thorn)	38.4194	6.6235	GBIF
1836859760	Caesalpinia decapetala (Mauritius or Mysore thorn)	38.264783	5.4426	GBIF
1836859761	Caesalpinia decapetala (Mauritius or Mysore thorn)	38.3666	6.6816	GBIF
1836859762	Caesalpinia decapetala (Mauritius or Mysore thorn)	38.881017	8.816767	GBIF
1836859764	Caesalpinia decapetala (Mauritius or Mysore thorn)	36.97625	-0.1438	GBIF
1836859765	Caesalpinia decapetala (Mauritius or Mysore thorn)	36.370167	0.151833	GBIF
1836859768	Caesalpinia decapetala (Mauritius or Mysore thorn)	36.305683	0.403467	GBIF
1836859769	Caesalpinia decapetala (Mauritius or Mysore thorn)	38.336467	6.587283	GBIF
1836859770	Caesalpinia decapetala (Mauritius or Mysore thorn)	38.300833	6.3667	GBIF
1836859772	Caesalpinia decapetala (Mauritius or Mysore thorn)	39.14795	7.993433	GBIF
1836859774	Caesalpinia decapetala (Mauritius or Mysore thorn)	38.566033	7.1803	GBIF
1836859775	Caesalpinia decapetala (Mauritius or Mysore thorn)	38.230933	6.306733	GBIF
1836859776	Caesalpinia decapetala (Mauritius or Mysore thorn)	38.204233	6.097683	GBIF
1836859777	Caesalpinia decapetala (Mauritius or Mysore thorn)	38.320817	6.56255	GBIF
1836859778	Caesalpinia decapetala (Mauritius or Mysore thorn)	38.68475	7.157567	GBIF
1836859780	Caesalpinia decapetala (Mauritius or Mysore thorn)	38.238117	5.639633	GBIF
1836859782	Caesalpinia decapetala (Mauritius or Mysore thorn)	38.388733	6.674433	GBIF
1836859783	Caesalpinia decapetala (Mauritius or Mysore thorn)	38.233883	5.5614	GBIF
1836859784	Caesalpinia decapetala (Mauritius or Mysore thorn)	38.388917	6.855233	GBIF
1836859786	Caesalpinia decapetala (Mauritius or Mysore thorn)	38.321	6.4613	GBIF
1836859787	Caesalpinia decapetala (Mauritius or Mysore thorn)	38.6231	7.192767	GBIF
1836859788	Caesalpinia decapetala (Mauritius or Mysore thorn)	38.34415	6.599967	GBIF
1836859789	Caesalpinia decapetala (Mauritius or Mysore thorn)	38.30495	6.436233	GBIF
1836859790	Caesalpinia decapetala (Mauritius or Mysore thorn)	36.360533	0.4199	GBIF
1836859792	Caesalpinia decapetala (Mauritius or Mysore thorn)	38.326267	6.492633	GBIF
1836859793	Caesalpinia decapetala (Mauritius or Mysore thorn)	39.120367	8.590283	GBIF
1836859798	Caesalpinia decapetala (Mauritius or Mysore thorn)	36.703367	0.025267	GBIF
1836859799	Caesalpinia decapetala (Mauritius or Mysore thorn)	36.737533	-0.019683	GBIF
1836859800	Caesalpinia decapetala (Mauritius or Mysore thorn)	36.064233	-0.3299	GBIF
1836859802	Caesalpinia decapetala (Mauritius or Mysore thorn)	38.354133	6.691933	GBIF
1836859803	Caesalpinia decapetala (Mauritius or Mysore thorn)	36.321067	0.2329	GBIF
1836859805	Caesalpinia decapetala (Mauritius or Mysore thorn)	39.233467	8.132767	GBIF
1836859806	Caesalpinia decapetala (Mauritius or Mysore thorn)	38.204067	6.11215	GBIF
1836859808	Caesalpinia decapetala (Mauritius or Mysore thorn)	36.298467	0.3857	GBIF
1836859810	Caesalpinia decapetala (Mauritius or Mysore thorn)	36.3789	0.4056	GBIF
1836859812	Caesalpinia decapetala (Mauritius or Mysore thorn)	38.648	7.186883	GBIF
1836859817	Caesalpinia decapetala (Mauritius or Mysore thorn)	36.84595	-0.118367	GBIF
1836859818	Caesalpinia decapetala (Mauritius or Mysore thorn)	36.988017	-0.149167	GBIF
1836859819	Caesalpinia decapetala (Mauritius or Mysore thorn)	39.051383	5.866233	GBIF
1836859821	Caesalpinia decapetala (Mauritius or Mysore thorn)	39.170183	8.02365	GBIF
1836859826	Caesalpinia decapetala (Mauritius or Mysore thorn)	36.334033	0.415033	GBIF
1836859828	Caesalpinia decapetala (Mauritius or Mysore thorn)	39.294183	8.4802	GBIF
1836859834	Caesalpinia decapetala (Mauritius or Mysore thorn)	36.345383	0.415483	GBIF
1836859837	Caesalpinia decapetala (Mauritius or Mysore thorn)	38.659117	7.180683	GBIF
1836859842	Caesalpinia decapetala (Mauritius or Mysore thorn)	36.30145	0.332783	GBIF
1836859848	Caesalpinia decapetala (Mauritius or Mysore thorn)	36.059867	-0.341683	GBIF
1836859865	Caesalpinia decapetala (Mauritius or Mysore thorn)	39.083483	8.63625	GBIF
1836859877	Caesalpinia decapetala (Mauritius or Mysore thorn)	36.431383	0.3664	GBIF
1836875447	Caesalpinia decapetala (Mauritius or Mysore thorn)	38.356183	-4.850833	GBIF
1836875467	Caesalpinia decapetala (Mauritius or Mysore thorn)	36.966967	-1.167933	GBIF
1836875474	Caesalpinia decapetala (Mauritius or Mysore thorn)	35.975017	-0.513067	GBIF
1836875481	Caesalpinia decapetala (Mauritius or Mysore thorn)	38.400267	-4.803167	GBIF
1836875482	Caesalpinia decapetala (Mauritius or Mysore thorn)	38.327983	-4.616483	GBIF
1836875484	Caesalpinia decapetala (Mauritius or Mysore thorn)	38.295367	-4.8107	GBIF
1836875486	Caesalpinia decapetala (Mauritius or Mysore thorn)	38.287867	-4.797517	GBIF
1836875495	Caesalpinia decapetala (Mauritius or Mysore thorn)	34.420133	0.05255	GBIF
1836875497	Caesalpinia decapetala (Mauritius or Mysore thorn)	36.712417	-1.359717	GBIF
1836875498	Caesalpinia decapetala (Mauritius or Mysore thorn)	38.345383	-4.8473	GBIF
1836875499	Caesalpinia decapetala (Mauritius or Mysore thorn)	38.365483	-4.57125	GBIF
1836875501	Caesalpinia decapetala (Mauritius or Mysore thorn)	38.346183	-4.5977	GBIF
1836875503	Caesalpinia decapetala (Mauritius or Mysore thorn)	38.427533	-4.843117	GBIF
1836875504	Caesalpinia decapetala (Mauritius or Mysore thorn)	35.829933	-0.29075	GBIF
1836875505	Caesalpinia decapetala (Mauritius or Mysore thorn)	38.2978	-4.736483	GBIF
1836875506	Caesalpinia decapetala (Mauritius or Mysore thorn)	37.000733	-0.459267	GBIF
1836875517	Caesalpinia decapetala (Mauritius or Mysore thorn)	34.551433	0.578617	GBIF
1836875518	Caesalpinia decapetala (Mauritius or Mysore thorn)	36.774683	-1.234367	GBIF
1836875520	Caesalpinia decapetala (Mauritius or Mysore thorn)	34.933133	-0.17445	GBIF
1836875522	Caesalpinia decapetala (Mauritius or Mysore thorn)	35.974083	-0.443783	GBIF
1836875523	Caesalpinia decapetala (Mauritius or Mysore thorn)	38.459733	-4.931883	GBIF
1836875526	Caesalpinia decapetala (Mauritius or Mysore thorn)	35.738617	-0.256067	GBIF
1836875528	Caesalpinia decapetala (Mauritius or Mysore thorn)	38.29055	-4.78825	GBIF
1836875531	Caesalpinia decapetala (Mauritius or Mysore thorn)	38.433533	-4.826983	GBIF
1836875532	Caesalpinia decapetala (Mauritius or Mysore thorn)	36.795483	-1.226333	GBIF
1836875534	Caesalpinia decapetala (Mauritius or Mysore thorn)	34.70785	-0.074733	GBIF
1836875538	Caesalpinia decapetala (Mauritius or Mysore thorn)	34.344383	-0.0153	GBIF
1836875542	Caesalpinia decapetala (Mauritius or Mysore thorn)	35.970667	-0.426183	GBIF
1836875543	Caesalpinia decapetala (Mauritius or Mysore thorn)	36.830233	-1.218983	GBIF
1836875544	Caesalpinia decapetala (Mauritius or Mysore thorn)	35.018167	1.0046	GBIF
1836875545	Caesalpinia decapetala (Mauritius or Mysore thorn)	35.22755	-0.32245	GBIF
1836875546	Caesalpinia decapetala (Mauritius or Mysore thorn)	35.004183	-0.149917	GBIF
1836875547	Caesalpinia decapetala (Mauritius or Mysore thorn)	34.961917	-0.161867	GBIF
1836875550	Caesalpinia decapetala (Mauritius or Mysore thorn)	34.569633	0.083567	GBIF
1836875551	Caesalpinia decapetala (Mauritius or Mysore thorn)	34.4316	0.055017	GBIF
1836875553	Caesalpinia decapetala (Mauritius or Mysore thorn)	35.240767	-0.334883	GBIF
1836875554	Caesalpinia decapetala (Mauritius or Mysore thorn)	35.15145	-0.260333	GBIF
1836875555	Caesalpinia decapetala (Mauritius or Mysore thorn)	38.455833	-4.873183	GBIF
1836875556	Caesalpinia decapetala (Mauritius or Mysore thorn)	38.399783	-4.820617	GBIF
1836875558	Caesalpinia decapetala (Mauritius or Mysore thorn)	38.3985	-4.830283	GBIF
1836875559	Caesalpinia decapetala (Mauritius or Mysore thorn)	34.3666	-0.076533	GBIF
1836875561	Caesalpinia decapetala (Mauritius or Mysore thorn)	35.931867	-0.319333	GBIF
1836875562	Caesalpinia decapetala (Mauritius or Mysore thorn)	34.532067	0.615483	GBIF
1836875563	Caesalpinia decapetala (Mauritius or Mysore thorn)	35.152983	-0.248867	GBIF
1836875565	Caesalpinia decapetala (Mauritius or Mysore thorn)	34.546617	0.510717	GBIF
1836875567	Caesalpinia decapetala (Mauritius or Mysore thorn)	35.15815	-0.282033	GBIF
1836875569	Caesalpinia decapetala (Mauritius or Mysore thorn)	34.5701	0.12535	GBIF
1836875571	Caesalpinia decapetala (Mauritius or Mysore thorn)	36.128883	-0.109467	GBIF
1836875572	Caesalpinia decapetala (Mauritius or Mysore thorn)	34.555033	0.152167	GBIF
1836875573	Caesalpinia decapetala (Mauritius or Mysore thorn)	34.572867	0.0347	GBIF
1836875575	Caesalpinia decapetala (Mauritius or Mysore thorn)	35.958733	-0.3965	GBIF
1836875576	Caesalpinia decapetala (Mauritius or Mysore thorn)	34.58375	0.027133	GBIF
1836875577	Caesalpinia decapetala (Mauritius or Mysore thorn)	34.555283	0.047233	GBIF
1836875578	Caesalpinia decapetala (Mauritius or Mysore thorn)	34.562283	0.698717	GBIF
1836875579	Caesalpinia decapetala (Mauritius or Mysore thorn)	34.5505	0.181683	GBIF
1836875580	Caesalpinia decapetala (Mauritius or Mysore thorn)	34.6041	0.746017	GBIF
1836875582	Caesalpinia decapetala (Mauritius or Mysore thorn)	34.280183	-0.10155	GBIF
1836875583	Caesalpinia decapetala (Mauritius or Mysore thorn)	35.210833	-0.313083	GBIF
1836875585	Caesalpinia decapetala (Mauritius or Mysore thorn)	34.54165	0.670917	GBIF
1836875586	Caesalpinia decapetala (Mauritius or Mysore thorn)	34.579717	0.063067	GBIF
1836875587	Caesalpinia decapetala (Mauritius or Mysore thorn)	35.993317	-0.59325	GBIF
1836875588	Caesalpinia decapetala (Mauritius or Mysore thorn)	34.95265	0.970783	GBIF
1836875589	Caesalpinia decapetala (Mauritius or Mysore thorn)	37.031767	-0.4515	GBIF
1836875590	Caesalpinia decapetala (Mauritius or Mysore thorn)	35.858267	-0.279283	GBIF
1836875591	Caesalpinia decapetala (Mauritius or Mysore thorn)	34.941917	0.920567	GBIF
1836875593	Caesalpinia decapetala (Mauritius or Mysore thorn)	34.584517	0.735917	GBIF
1836875594	Caesalpinia decapetala (Mauritius or Mysore thorn)	34.52265	0.633017	GBIF
1836875595	Caesalpinia decapetala (Mauritius or Mysore thorn)	34.5184	0.6437	GBIF
1836875597	Caesalpinia decapetala (Mauritius or Mysore thorn)	34.534583	0.494583	GBIF
1836875598	Caesalpinia decapetala (Mauritius or Mysore thorn)	34.552667	0.528117	GBIF
1836875599	Caesalpinia decapetala (Mauritius or Mysore thorn)	34.345517	0.021083	GBIF
1836875601	Caesalpinia decapetala (Mauritius or Mysore thorn)	34.937433	0.9016	GBIF
1836875602	Caesalpinia decapetala (Mauritius or Mysore thorn)	34.391133	-0.061017	GBIF
1836875603	Caesalpinia decapetala (Mauritius or Mysore thorn)	34.545833	0.6061	GBIF
1836875604	Caesalpinia decapetala (Mauritius or Mysore thorn)	36.102167	-0.016417	GBIF
1836875606	Caesalpinia decapetala (Mauritius or Mysore thorn)	34.915067	0.888533	GBIF
1836875607	Caesalpinia decapetala (Mauritius or Mysore thorn)	35.05575	1.061717	GBIF
1836875608	Caesalpinia decapetala (Mauritius or Mysore thorn)	34.583517	0.584417	GBIF
1836875609	Caesalpinia decapetala (Mauritius or Mysore thorn)	38.260217	-4.80065	GBIF
1836875610	Caesalpinia decapetala (Mauritius or Mysore thorn)	34.562483	0.56585	GBIF
1836875611	Caesalpinia decapetala (Mauritius or Mysore thorn)	35.929567	-1.0947	GBIF
1836875612	Caesalpinia decapetala (Mauritius or Mysore thorn)	34.334033	-0.092583	GBIF
1836875614	Caesalpinia decapetala (Mauritius or Mysore thorn)	35.024033	1.027283	GBIF
1836875615	Caesalpinia decapetala (Mauritius or Mysore thorn)	34.572817	0.72065	GBIF
1836875616	Caesalpinia decapetala (Mauritius or Mysore thorn)	34.94805	0.9392	GBIF
1836875617	Caesalpinia decapetala (Mauritius or Mysore thorn)	34.526283	-0.110017	GBIF
1836875618	Caesalpinia decapetala (Mauritius or Mysore thorn)	34.703417	0.782667	GBIF
1836875619	Caesalpinia decapetala (Mauritius or Mysore thorn)	34.571817	0.1002	GBIF
1836875621	Caesalpinia decapetala (Mauritius or Mysore thorn)	34.525467	0.476083	GBIF
1836875622	Caesalpinia decapetala (Mauritius or Mysore thorn)	34.448633	-0.07985	GBIF
1836875623	Caesalpinia decapetala (Mauritius or Mysore thorn)	35.0836	1.221067	GBIF
1836875625	Caesalpinia decapetala (Mauritius or Mysore thorn)	36.126983	-0.0938	GBIF
1836875626	Caesalpinia decapetala (Mauritius or Mysore thorn)	34.564283	0.577883	GBIF
1836875627	Caesalpinia decapetala (Mauritius or Mysore thorn)	34.988167	0.9862	GBIF
1836875628	Caesalpinia decapetala (Mauritius or Mysore thorn)	34.856533	0.822883	GBIF
1836875629	Caesalpinia decapetala (Mauritius or Mysore thorn)	35.1898	-0.304383	GBIF
1836875630	Caesalpinia decapetala (Mauritius or Mysore thorn)	34.691517	0.770183	GBIF
1836875632	Caesalpinia decapetala (Mauritius or Mysore thorn)	35.1913	1.297767	GBIF
1836875634	Caesalpinia decapetala (Mauritius or Mysore thorn)	34.509767	0.057633	GBIF
1836875638	Caesalpinia decapetala (Mauritius or Mysore thorn)	35.176333	1.280267	GBIF
1836875639	Caesalpinia decapetala (Mauritius or Mysore thorn)	34.517267	0.45015	GBIF
1836875640	Caesalpinia decapetala (Mauritius or Mysore thorn)	34.553933	0.753183	GBIF
1836875642	Caesalpinia decapetala (Mauritius or Mysore thorn)	34.6656	0.75725	GBIF
1836875643	Caesalpinia decapetala (Mauritius or Mysore thorn)	34.52465	0.662917	GBIF
1836875644	Caesalpinia decapetala (Mauritius or Mysore thorn)	36.128817	-0.124033	GBIF
1836875645	Caesalpinia decapetala (Mauritius or Mysore thorn)	36.124033	-0.176717	GBIF
1836875646	Caesalpinia decapetala (Mauritius or Mysore thorn)	35.112733	1.161267	GBIF
1836875647	Caesalpinia decapetala (Mauritius or Mysore thorn)	35.16495	1.273633	GBIF
1836875651	Caesalpinia decapetala (Mauritius or Mysore thorn)	35.0732	1.1008	GBIF
1836875653	Caesalpinia decapetala (Mauritius or Mysore thorn)	36.696017	-1.297117	GBIF
1836875654	Caesalpinia decapetala (Mauritius or Mysore thorn)	34.88835	0.872533	GBIF
1836875657	Caesalpinia decapetala (Mauritius or Mysore thorn)	34.953117	0.9602	GBIF
1836875660	Caesalpinia decapetala (Mauritius or Mysore thorn)	40.4925	-2.452733	GBIF
1836875661	Caesalpinia decapetala (Mauritius or Mysore thorn)	35.088617	1.239017	GBIF
1836875663	Caesalpinia decapetala (Mauritius or Mysore thorn)	34.5558	0.5432	GBIF
1836875666	Caesalpinia decapetala (Mauritius or Mysore thorn)	41.910117	9.487675	GBIF
1836875669	Caesalpinia decapetala (Mauritius or Mysore thorn)	35.093767	1.125633	GBIF
1836875671	Caesalpinia decapetala (Mauritius or Mysore thorn)	35.176133	-0.3071	GBIF
1836875674	Caesalpinia decapetala (Mauritius or Mysore thorn)	36.1161	-0.235667	GBIF
1836875679	Caesalpinia decapetala (Mauritius or Mysore thorn)	36.658483	-1.454083	GBIF
1836875687	Caesalpinia decapetala (Mauritius or Mysore thorn)	36.0998	-0.274817	GBIF
1836875693	Caesalpinia decapetala (Mauritius or Mysore thorn)	35.783494	-3.994386	GBIF
1836875694	Caesalpinia decapetala (Mauritius or Mysore thorn)	35.221	1.313567	GBIF
1836875704	Caesalpinia decapetala (Mauritius or Mysore thorn)	34.3969	0.053017	GBIF
1836875707	Caesalpinia decapetala (Mauritius or Mysore thorn)	35.070933	1.0828	GBIF
1836875712	Caesalpinia decapetala (Mauritius or Mysore thorn)	35.037	1.0418	GBIF
1836875721	Caesalpinia decapetala (Mauritius or Mysore thorn)	41.919656	9.454094	GBIF
1836875724	Caesalpinia decapetala (Mauritius or Mysore thorn)	41.943378	9.420292	GBIF
1836875733	Caesalpinia decapetala (Mauritius or Mysore thorn)	36.67935	-1.438917	GBIF
1836875736	Caesalpinia decapetala (Mauritius or Mysore thorn)	36.76215	-1.322117	GBIF
1836875743	Caesalpinia decapetala (Mauritius or Mysore thorn)	34.56385	0.593	GBIF
1836875765	Caesalpinia decapetala (Mauritius or Mysore thorn)	34.810917	0.78625	GBIF
1836875786	Caesalpinia decapetala (Mauritius or Mysore thorn)	35.092267	1.19185	GBIF
1836876890	Caesalpinia decapetala (Mauritius or Mysore thorn)	35.186978	-4.658506	GBIF
1836877576	Caesalpinia decapetala (Mauritius or Mysore thorn)	34.814792	-4.837403	GBIF
1836878332	Caesalpinia decapetala (Mauritius or Mysore thorn)	35.735047	-4.216669	GBIF
1836879455	Caesalpinia decapetala (Mauritius or Mysore thorn)	36.197164	-3.449014	GBIF
1836879583	Caesalpinia decapetala (Mauritius or Mysore thorn)	35.749628	-4.216308	GBIF
1836884511	Caesalpinia decapetala (Mauritius or Mysore thorn)	36.69219	-3.361383	GBIF
1836884546	Caesalpinia decapetala (Mauritius or Mysore thorn)	38.24225	-4.8438	GBIF
1836884560	Caesalpinia decapetala (Mauritius or Mysore thorn)	38.285233	-4.889667	GBIF
1836884625	Caesalpinia decapetala (Mauritius or Mysore thorn)	38.221783	-4.818217	GBIF
1836886315	Caesalpinia decapetala (Mauritius or Mysore thorn)	36.898683	-1.225283	GBIF
1836886327	Caesalpinia decapetala (Mauritius or Mysore thorn)	37.10135	-0.963717	GBIF
1836886368	Caesalpinia decapetala (Mauritius or Mysore thorn)	37.206633	-0.663867	GBIF
1836886419	Caesalpinia decapetala (Mauritius or Mysore thorn)	37.092717	-0.4826	GBIF
1836886572	Caesalpinia decapetala (Mauritius or Mysore thorn)	36.709833	-0.133317	GBIF
1836886584	Caesalpinia decapetala (Mauritius or Mysore thorn)	36.721067	-0.152717	GBIF
1836886617	Caesalpinia decapetala (Mauritius or Mysore thorn)	36.75945	-0.117733	GBIF
1836886629	Caesalpinia decapetala (Mauritius or Mysore thorn)	36.727717	-0.118967	GBIF
1836886774	Caesalpinia decapetala (Mauritius or Mysore thorn)	36.957367	-0.210533	GBIF
1836887458	Caesalpinia decapetala (Mauritius or Mysore thorn)	35.747053	-4.254578	GBIF
1836887475	Caesalpinia decapetala (Mauritius or Mysore thorn)	35.750547	-4.196333	GBIF
1836887636	Caesalpinia decapetala (Mauritius or Mysore thorn)	35.020083	-0.74875	GBIF
1836887646	Caesalpinia decapetala (Mauritius or Mysore thorn)	35.1484	-0.70645	GBIF
1836887649	Caesalpinia decapetala (Mauritius or Mysore thorn)	34.5056	-1.9667	GBIF
1836887686	Caesalpinia decapetala (Mauritius or Mysore thorn)	34.791717	-0.6982	GBIF
1836888139	Caesalpinia decapetala (Mauritius or Mysore thorn)	29.250131	-3.250153	GBIF
1836888593	Caesalpinia decapetala (Mauritius or Mysore thorn)	37.81655	0.23435	GBIF
1836888608	Caesalpinia decapetala (Mauritius or Mysore thorn)	37.192467	-1.055417	GBIF
1836888630	Caesalpinia decapetala (Mauritius or Mysore thorn)	37.459117	-0.433367	GBIF
1836888631	Caesalpinia decapetala (Mauritius or Mysore thorn)	37.658417	0.0306	GBIF
1836888635	Caesalpinia decapetala (Mauritius or Mysore thorn)	37.925217	0.27315	GBIF
1836888645	Caesalpinia decapetala (Mauritius or Mysore thorn)	37.673483	-0.111667	GBIF
1836888661	Caesalpinia decapetala (Mauritius or Mysore thorn)	37.862883	0.2623	GBIF
1836888664	Caesalpinia decapetala (Mauritius or Mysore thorn)	37.726817	0.143317	GBIF
1836888666	Caesalpinia decapetala (Mauritius or Mysore thorn)	37.567483	0.121533	GBIF
1836888673	Caesalpinia decapetala (Mauritius or Mysore thorn)	37.451733	-0.5195	GBIF
1836888679	Caesalpinia decapetala (Mauritius or Mysore thorn)	37.67235	0.030567	GBIF
1836888681	Caesalpinia decapetala (Mauritius or Mysore thorn)	37.2268	-1.058633	GBIF
1836888689	Caesalpinia decapetala (Mauritius or Mysore thorn)	37.660567	-0.02185	GBIF
1836888690	Caesalpinia decapetala (Mauritius or Mysore thorn)	37.936083	0.261083	GBIF
1836888691	Caesalpinia decapetala (Mauritius or Mysore thorn)	37.952283	0.262633	GBIF
1836888693	Caesalpinia decapetala (Mauritius or Mysore thorn)	37.430267	-0.459483	GBIF
1836888694	Caesalpinia decapetala (Mauritius or Mysore thorn)	37.585967	0.109433	GBIF
1836888699	Caesalpinia decapetala (Mauritius or Mysore thorn)	37.90775	0.27095	GBIF
1836888707	Caesalpinia decapetala (Mauritius or Mysore thorn)	37.744267	-0.018533	GBIF
1836888709	Caesalpinia decapetala (Mauritius or Mysore thorn)	37.476467	-0.547733	GBIF
1836888719	Caesalpinia decapetala (Mauritius or Mysore thorn)	37.660167	-0.06085	GBIF
1836888724	Caesalpinia decapetala (Mauritius or Mysore thorn)	37.999467	0.291967	GBIF
1836888726	Caesalpinia decapetala (Mauritius or Mysore thorn)	37.4305	-0.486117	GBIF
1836888734	Caesalpinia decapetala (Mauritius or Mysore thorn)	37.97915	0.282067	GBIF
1836888736	Caesalpinia decapetala (Mauritius or Mysore thorn)	37.8822	0.273433	GBIF
1836888737	Caesalpinia decapetala (Mauritius or Mysore thorn)	37.750367	0.165283	GBIF
1836888741	Caesalpinia decapetala (Mauritius or Mysore thorn)	37.495417	-0.47665	GBIF
1836888755	Caesalpinia decapetala (Mauritius or Mysore thorn)	37.443167	-0.433267	GBIF
1836888765	Caesalpinia decapetala (Mauritius or Mysore thorn)	37.440417	-0.542767	GBIF
1836888771	Caesalpinia decapetala (Mauritius or Mysore thorn)	37.4169	-0.5521	GBIF
1836888781	Caesalpinia decapetala (Mauritius or Mysore thorn)	37.973	0.264983	GBIF
1836888782	Caesalpinia decapetala (Mauritius or Mysore thorn)	37.634717	-0.341517	GBIF
1836888793	Caesalpinia decapetala (Mauritius or Mysore thorn)	37.35965	-0.562517	GBIF
1836889843	Caesalpinia decapetala (Mauritius or Mysore thorn)	38.297383	-4.7598	GBIF
1836889896	Caesalpinia decapetala (Mauritius or Mysore thorn)	38.367933	-4.845767	GBIF
1836889916	Caesalpinia decapetala (Mauritius or Mysore thorn)	38.377717	-4.837417	GBIF
1836889939	Caesalpinia decapetala (Mauritius or Mysore thorn)	38.287783	-4.71675	GBIF
1836889968	Caesalpinia decapetala (Mauritius or Mysore thorn)	38.461483	-4.855017	GBIF
